# Supplementary material for: DNA profiling with the 20K apple SNP array reveals Malus domestica hybridization and admixture in M. sieversii, M. orientalis, and M. sylvestris genebank accessions
Source: Front Plant Sci. 2022 Oct 13;13:1015658. doi: 10.3389/fpls.2022.1015658 (PMC9606829; doi:10.3389/fpls.2022.1015658)
Supplement: Supplementary file 3 [file DataSheet_3.xlsx]

## Sheet: Table S1
Table S1. Accession identifiers, related species identities based on 20K SNP array genotypic data, parentage, and collection origin for accessions used in this study.
USDA PI	USDA GMAL	Accession ID name	Analysis Name	Originally recorded Species	Species listing for GRIN-Global	Species classification via SNP analysis	Parent 1	Parent 2	Grandparent 1	Grandparent 2	Grandparent 3	Grandparent 4	Ancestry notes	Ploidy	Accession count	Source country/region	Kazakhstan collection site for M. sieversii	Labeled as "elite" when collected in Kazakhstan, or other comment	Year collected/received	Location where sampled	Coordinates of sampling location (Latitude, Longitude)	Elevation (m)
PI 644151	GMAL 4627	'1-159'	1_159	M.domestica	Hybrid	M.sieversii - M.orientalis hybrid	-	-	-	-	-	-	Closest relatives are cultivars from Pakistan, then some pure M.sieversii accessions, then cultivars from Western Asia and Eastern Europe, such as Fyriki and Douce_de_Sfax. Shows as a M.sieversii - M.orientalis in PCA.	2	1				1984
PI 590044	GMAL 3159	GMAL 3159	GMAL_3159	M.orientalis	M.orientalis	M.orientalis	-	-	-	-	-	-		2	1				1989
PI 594095	GMAL 1461	GMAL 1461	GMAL_1461	M.orientalis	M.orientalis	M.orientalis	-	-	-	-	-	-		2	1	USSR			1986
PI 594101	GMAL 1885	GMAL 1885	GMAL_1885	M.orientalis	Hybrid	M.sieversii - M.orientalis hybrid	-	-	-	-	-	-	Clusters perfectly between M.orientalis and M.sieversii in PCA.	2	1	Turkey			1986	Turkey - Hakkari Province: Village of Durankaya, 21 kilom. from Hakkari on road to Beytussebap.	37.56666667, 43.61666667	1760
PI 613853	GMAL 2269 .b1	GMAL 2269.b1	GMAL_2269_b1	M.orientalis	M.orientalis	M.orientalis	-	-	-	-	-	-		2	1	Russia			1987
PI 633819 .e		RUS 98 02-01	RUS_98_02_01	M.orientalis	M.orientalis	M.orientalis	-	-	-	-	-	-	Closest relatives are all M.sieversii and M.orientalis accessions.	2
PI 633820	GMAL 4477 .c	RUS 98 03-05	RUS_98_03_05	M.orientalis	M.orientalis	M.orientalis	-	-	-	-	-	-		2	1	Soviet Union			1998		44.43000000, 40.15000000	400
PI 633821	GMAL 4482 .h	RUS 98 04-02	RUS_98_04_02	M.orientalis	M.orientalis	M.orientalis	-	-	-	-	-	-		2	1	Soviet Union			1998	7 km. southwest of Shuntuk, in the "Horse mound" area.	44.41000000, 40.12000000	500
PI 633822	GMAL 4491 .b	RUS 98 05-05	RUS_98_05_05	M.orientalis	M.orientalis	M.orientalis	-	-	-	-	-	-		2	1	Soviet Union			1998	3 km. east of Shuntuk, along the Bileyi river with the limestone cliffs on the opposite bank of the river.	44.45000000, 40.21000000	300
PI 633823	GMAL 4493 .v	RUS 98 07-01	RUS_98_07_01	M.orientalis	M.orientalis	M.orientalis	-	-	-	-	-	-	Possibly has some very distant Italian cultivar ancestry, but clusters fully with M.orientalis in PCA.	2	1	Soviet Union			1998	25 km. south of Shuntuk, along mountain road.	44.23000000, 40.18000000	700
PI 633828	GMAL 4513 .o	99TU-08-02	99TU_08_02	M.orientalis	M.orientalis	M.orientalis	-	-	-	-	-	-		2	1	Turkey			1999	Village of Savsat.	40.21916667, 42.38138889	1470
PI 633829	GMAL 4535 .p	99TU-16-01	99TU_16_01	M.orientalis	M.orientalis	M.orientalis	-	-	-	-	-	-	Many domestic cultivars are included with its closest relatives, though this clusters clearly with other M.orientalis accessions.	2	1	Turkey			1999	Village of Keci Kaya.	40.36666667, 39.69500000	1550
PI 633830	GMAL 4539 .y	99TU-20-01	99TU_20_01	M.orientalis	Hybrid	M.orientalis with domestic component	-	-	-	-	-	-	Closest relatives are all Italian and eastern European cultivars, all of which are rather distant.	2	1	Turkey			1999	Village of Avlunar.	40.54805556, 36.62833333	1030
PI 633831	GMAL 4554 .u	99TU-26-02	99TU_26_02	M.orientalis	M.orientalis	M.orientalis	-	-	-	-	-	-		2	2	Turkey			1999	Village of Merzifon.	40.91666667, 35.35750000	1300
PI 633832	GMAL 4556 .r	99TU-27-01	99TU_27_01_v2	M.orientalis	M.orientalis	M.orientalis	-	-	-	-	-	-		2	2	Turkey			1999	Village of Agli.	41.65944444, 33.58583333	1120
PI 644252	GMAL 4689	99TU-06-01	99TU_06_01	M.orientalis	M.domestica	M.domestica	Golden_Delicious	Delicious	Grimes_Golden	-	Winesap	-		2	1	Turkey			1999	Artuin Province, village of Bali.	41.01944444, 42.18305556	1510
PI 666155	GMAL 4469 .m	RUS 98 02-03	RUS_98_02_03	M.orientalis	M.orientalis	M.orientalis	-	-	-	-	-	-		2	1	Caucasus, Soviet Union			1998	5 km. south of Krymsk, near an ancient Greek village of Alevra.	44.92000000, 38.00000000	100
PI 666157	GMAL 4472 .p	RUS 98 02-06	RUS_98_02_06	M.orientalis	Hybrid	M.orientalis with domestic component	-	-	-	-	-	-	All closest relatives are domestic cultivars, but all very distant	2	1	Caucasus, Soviet Union			1998	5 km. south of Krymsk, near an ancient Greek village of Alevra.	44.92000000, 38.00000000	100
PI 666158	GMAL 4473 .b	RUS 98 03-01	RUS_98_03_01	M.orientalis	M.orientalis	M.orientalis	-	-	-	-	-	-		2	1	Caucasus, Soviet Union			1998	3 km. southwest of Shuntuk, 1 km. from nearest commercial apples.	44.43000000, 40.15000000	400
PI 666162	GMAL 4484 .s	RUS 98 04-04	RUS_98_04_04	M.orientalis	M.orientalis	M.orientalis	-	-	-	-	-	-		2	1	Caucasus, Soviet Union			1998	7 km. southwest of Shuntuk, in the "Horse mound" area.	44.41000000, 40.12000000	500
PI 666163	GMAL 4487 .i	RUS 98 05-01	RUS_98_05_01	M.orientalis	M.orientalis	M.orientalis	-	-	-	-	-	-		2	1	Caucasus, Soviet Union			1998	3 km. east of Shuntuk, along the Bileyi river with the limestone cliffs on the opposite bank of the river.	44.45000000, 40.21000000	300
PI 666164	GMAL 4488 .f	RUS 98 05-02	RUS_98_05_02	M.orientalis	M.orientalis	M.orientalis	-	-	-	-	-	-		2	1	Caucasus, Soviet Union			1998	3 km. east of Shuntuk, along the Bileyi river with the limestone cliffs on the opposite bank of the river.	44.45000000, 40.21000000	300
PI 666166	GMAL 4510 .a	99TU-02-02	99TU_02_02	M.orientalis	Hybrid	M.domestica - M.orientalis hybrid	Delicious	-	Winesap	-	-	-		2	1	Artvin, Turkey			1999	Village of Murgul	41.29250000, 41.51027778	750
PI 666170	GMAL 4556 .j	99TU-27-01	99TU_27_01	M.orientalis	M.orientalis	M.orientalis	-	-	-	-	-	-		2	1	Kastamonu, Turkey			1999	Village of Agli.	41.65944444, 33.58583333	1120
PI 666173	GMAL 4568 .f	99TU-34-01	99TU_34_01	M.orientalis	Hybrid	M.orientalis with domestic component	-	-	Eierapfel	-	-	-	Eierapfel is a likely grandparent	2	1	Kastamonu, Turkey			1999	Village of Catak.	41.78972222, 33.66416667	1040
PI 666176	GMAL 4601 .m	ARM02-163	ARM02_163	M.orientalis	M.orientalis	M.orientalis	-	-	-	-	-	-		2	1	Armenia			2002	Vanadzor Valley, Lori Marz province.	40.75200000, 44.47120000	1794
PI 666177	GMAL 4602 .n	ARM-02-168	ARM02_168	M.orientalis	Hybrid	M.orientalis with domestic component	-	-	Kasseler_Renette	-	-	-	Kasseler_Renette is a likely grandparent	2	1	Armenia			2002	Vanadzor Valley, Lori Marz province.	40.77970000, 44.47880000	1526
PI 666178	GMAL 4681 .k	CMAL 140	GE_2004_056	M.orientalis	M.orientalis	M.orientalis	-	-	-	-	-	-	Possibly has some very distant Italian cultivar ancestry, but clusters fully with M.orientalis in PCA.	2	1	Georgia			2004	Mtiuleti province	42.44166667, 44.48333333	1700
PI 666179	GMAL 4682 .i	CMAL 141	GE_2004_077	M.orientalis	M.orientalis	M.orientalis	-	-	-	-	-	-		2	1	Georgia			2004	Karti Province, near Satere	41.30833333, 43.30833333	1587
PI 666183	GMAL 4707	'Malus orientalis'	GMAL_4707	M.orientalis	Hybrid	M.domestica - M.orientalis hybrid	Eierapfel	-	-	-	-	-		2	1	Turkey			1999
PI 682806	GMAL 4471	RUS 98 02-05	RUS_98_02_05	M.orientalis	M.orientalis	M.orientalis	-	-	-	-	-	-		2	1	Caucasus, Soviet Union			1998	5 km. south of Krymsk, near an ancient Greek village of Alevra.	44.92000000, 38.00000000	100
PI 682807	GMAL 4597	ARM01-095	ARM01_095	M.orientalis	M.orientalis	M.orientalis	-	-	-	-	-	-		2	1	Armenia			2002		40.36666667, 44.26666667	1930
PI 682808 .s	GMAL 4602	ARM-02-168	ARM_02_168	M.orientalis	Hybrid	M.domestica - M.orientalis hybrid	-	-	-	-	-	-	Shares one allele at every loci with Kasseler_Renette	3		Armenia			2002	Vanadzor Valley, Lori Marz province.	40.7797, 44.4788	1526
PI 687707		Uglitzkich	Uglitzkich	M.orientalis	Hybrid	M.domestica - Exotic hybrid	-	-	Champagner_Renette	-	-	-	Champagner_Renette is a grandparent. Some Italian cultivars are relatives. Some pure exotic accessions are also close relatives.	2		Russian Federation			2016	Russian Federation
	GMAL 4678 .n	CMAL 137	CMAL_137	M.orientalis	M.orientalis	M.orientalis	-	-	-	-	-	-	Closest relatives are M.orientalis, M.sieversii, Eastern cultivars, and some ancient Italian cultivars.	2		Georgia			2004	Kartli (Shida Kartli) province, Tane Valley, southwest of Gori.	41.8756, 43.9886	999
	GMAL 4682 .q	CMAL 141	CMAL_141	M.orientalis	M.orientalis	M.orientalis	-	-	-	-	-	-	Closest relatives are M.orientalis and M.sieversii accessions.	2		Georgia			2004	Kartli (Samtskhe-Javakheti) province, near Satere.	41.7317, 43.3083	1587
	GMAL 4685 .e	CMAL 144	CMAL_144	M.orientalis	M.orientalis	M.orientalis	-	-	-	-	-	-	Closest relatives are M.orientalis and M.sieversii accessions and cultivars from Georgia and Eastern Europe. Clusters clearly with M.orientalis in PCA.	2		Georgia			2004	Imereti province, near Vani, south of Kharagauli.	41.9825, 43.2208	832
PI 594104	GMAL 2251 .a7	GMAL 2251	GMAL_2251	M.sieversii	Hybrid	M.domestica, possibly with exotic components	-	-	-	-	-	-	Closest relatives are domestic cultivars - closest is Kitaika_Saninskaia, which has an exotic component.	2	2	Russia			1987
PI 596280	GMAL 3265 .a2	USSR-89-23-02	USSR_89_23_02	M.sieversii	M.sieversii	M.sieversii	-	-	-	-	-	-		2	1	Uzbekistan			1989			1630
PI 596282	GMAL 3244 .a3	USSR-89-06-03	USSR_89_06_03.1	M.sieversii	M.sieversii	M.sieversii	-	-	-	-	-	-		2	1	Tajikistan			1989	35 km North of Dushanbe. Village of Gazni in Gazni valley. Oktjabski district.		1490
PI 596283	GMAL 3310 .a2	USSR-89-31-04	USSR_89_31_04	M.sieversii	M.sieversii	M.sieversii	-	-	-	-	-	-		2	1	Kazakhstan			1989			1550
PI 613824	GMAL 1522 .a1	GMAL 1522.a1	GMAL_1522.a1	M.sieversii	Hybrid	M.domestica, possibly with exotic components	-	-	Saint_Germain	-	-	-	Saint_Germain is a grandparent. Some exotic Malus hybrids, particularly Kitaika_Saninskaia and Macrocarpa, are close relatives.	2	1	South Korea			1986
PI 613851	GMAL 2251 .b1	GMAL 2251.b1	GMAL_2251.b1	M.sieversii	Hybrid	M.sieversii with domestic component	Cheals_Weeping	-	Niedzwetzkyana	-	-	-		2	1	Russia			1987
PI 613852	GMAL 2251 .f1	GMAL 2251.f1	GMAL_2251.f1	M.sieversii	Hybrid	M.domestica - M.sieversii hybrid	-	-	Alexander	-	-	-	Alexander is a grandparent	2	1	Russian Federation			1987
PI 613856	GMAL 2289 .a1	GMAL 2289.a1	GMAL_2289.a1	M.sieversii	Hybrid	M.domestica, possibly with exotic components	-	-	Saint_Germain	-	-	-	Frass_Sommerkalvill is a possible grandparent.	2	1	Russia			1987
PI 613951	GMAL 4574	KAZ 93‐21‐01	KAZ_93_21_01	M.sieversii	M.sieversii	M.sieversii	-	-	-	-	-	-		2	1	Kazakhstan	5.01	elite	1993	Collected in Forestry Camp #16, Topolevka Forestry Area, Taldy-Kurgan region, Soldier's Gorge, Dzhungarsky Alatau, city of Sarkand near Topolevka, Kazakhstan. Rocky soil, 45% W facing slope, 750-800 mm rainfall.	45.38333333, 80.41666667	1780
PI 613953	GMAL 4576	KAZ 96 03‐07	KAZ_96_03_07	M.sieversii	Hybrid	M.sieversii with domestic component	-	-	-	-	-	-	Grosse_de_Saint_Clement may be a grandparent. Some miscellaneous German and French cultivars are close relatives.	2	2	Kazakhstan	9.05	elite	1996	Semipalitinsk Region - Tarbagatai Mountain region. 4 km. NE of Alekseyevka, 20 km. north of Urdzhar. Collected middle of south valley (site 10, 1995) on south side, 50 ft. from field edge, may be same as one elite collected in 1995.	47.26416667, 81.57916667	840
PI 613954	GMAL 4577	KAZ 96 03‐11	KAZ_96_03_11_1	M.sieversii	Hybrid	M.domestica - M.sieversii hybrid	Charlamoff	-	-	-	-	-		2	1	Kazakhstan	9.05	elite	1996	Semipalitinsk Region - Tarbagatai Mountain region. 4 km. NE of Alekseyevka, 20 km north of Urdzhar. Collected near site 03-10.	47.26777778, 81.58055556	880
PI 613955	GMAL 4578	KAZ 96 03‐12	KAZ_96_03_12.1	M.sieversii	Hybrid	M.domestica - M.sieversii hybrid	-	-	-	-	-	-	Gragylling and Weisser_Tafelapfel are close ancestors, likely great-grandparents.	2	1	Kazakhstan	9.05	elite	1996	Semipalitinsk Region - Tarbagatai Mountain region. 4 km NE of Alekseyevka, 20 km. north of Urdzhar. Collected near streams near site 05 (1995) on west end of site 10 (1995).	47.26777778, 81.58250000
PI 613956	GMAL 4579	KAZ 96 03‐13	KAZ_96_03_13.1	M.sieversii	Hybrid	M.domestica - M.sieversii hybrid	Gold_Reinette	-	Charlamoff	Sipolins	-	-		2	1	Kazakhstan	9.04	elite	1996	Semipalitinsk Region - Tarbagatai Mountain region. 4 km. NE of Alekseyevka, 20 km. north of Urdzhan. Collected on west facing slope in site 05 (1995) just up the incline from the road.	47.25250000, 81.57055556	800
PI 613957	GMAL 4580	KAZ 96 03‐14	KAZ_96_03_14.1	M.sieversii	Hybrid	M.sieversii with domestic component	-	-	-	-	-	-	Numerous mostly Russian and Italian cultivars have between 200 and 300 cM SPLoSH shared.	2	1	Kazakhstan	9.02	elite	1996	Semipalitinsk Region - Tarbagatai Mountain region. 4 km. NE of Alekseyevka, 20 km. north of Urdzhar. Collected along road in center of site 09 (1995) may have been collected as an elite in 1995.	47.26805556, 81.59277778	800
PI 613958	GMAL 4581 .02	KAZ 96 07‐07	KAZ_96_07_07_1	M.sieversii	M.domestica	M.domestica	Zigeunerin	Spasovka_Kvasna	-	-	-	-		2	1	Kazakhstan	5	elite	1996	15 km. east of Topelevka - Djungarsky Range. 3 km. southeast of Topelevka Forestry Camp. Collections made in radius around camp. Collected near GMAL 4256.	45.40472222, 80.40694444	1220
PI 613959	GMAL 4582 .02	KAZ 95 17‐14	KAZ_95_17_14	M.sieversii	M.sieversii	M.sieversii	-	-	-	-	-	-		2	1	Kazakhstan	6	elite	1995
PI 613967	GMAL 4444	FORM 35 (33‐01)	FORM_35_33_01	M.sieversii	Hybrid	M.domestica - M.sieversii hybrid	Zigeunerin	-	-	-	-	-		2	1	Kazakhstan		elite, form type	1993	Collected at State Farm (Dr. Smuryghin), Malovdnoe Village, Kazakhstan.	43.50000000, 77.68333333	930
PI 613970	GMAL 4326	KAZ 95 05-06	KAZ_95_05_06.1	M.sieversii	Hybrid	M.domestica - M.sieversii hybrid	Gold_Reinette	-	Charlamoff	Sipolins	-	-		2	1	Kazakhstan	9	elite	1995	Semipalitinsk Region (Tarbagatai Mountain Range). Village of Alekseyevka. 4 km. Northeast of Alekseyevka, 20 km. North of Urdzhar. Flat area near stream. Collected in South end of West Valley. Coordinates in Urdzhar: 47-05-01, 81-37-49.	47.24416667, 81.57055556	870
PI 613971	GMAL 4327	KAZ 95 06‐01	KAZ_95_06_01_1	M.sieversii	Hybrid	M.domestica - M.sieversii hybrid	Charlamoff	-	-	-	-	-		2	1	Kazakhstan	9.03	elite	1995	Semipalitinsk Region (Tarbagatai Mountain Range). 20 km. North of Urdzhar. 7 km. Northeast of Alekseyevka. Landform mostly hillside. Collected in North end of West Valley, upstream 3 km. from site 05 (GMAL's 3604-3607, GMAL's 3760-3789).	47.27000000, 81.57361111	990
PI 613972	GMAL 4328	KAZ 95 06-08	KAZ_95_06_08	M.sieversii	Hybrid	M.domestica - M.sieversii hybrid	Charlamoff	-	-	-	-	-		2	1	Kazakhstan	9.03	elite	1995	Semipalitinsk Region (Tarbagatai Mountain Range). 20 km. North of Urdzhar. 7 km. Northeast of Alekseyevka. Landform mostly hillside. Collected in North end of West Valley, upstream 3 km. from site 05 (GMAL's 3604-3607, GMAL's 3760-3789).	47.27000000, 81.57361111	990
PI 613973	GMAL 4329	KAZ 95 07-02	KAZ_95_07_02	M.sieversii	Hybrid	M.domestica - M.sieversii hybrid	Gold_Reinette	-	Charlamoff	Sipolins	-	-		2	1	Kazakhstan	9.01	elite	1995	Semipalitinsk Region (Tarbagatai Mountain Range). 20 km. North of Urdzhar, 6 km. NE of Alekseyevka. Slopes of East-West Valley. Collected on north slope of North Valley. Between & East of sites 05 & 06 (GMAL's 3604-3615, GMAL's 3760-3789).	47.27055556, 81.57916667	960
PI 613974	GMAL 4330	KAZ 95 07-05	KAZ_95_07_05.4	M.sieversii	Hybrid	M.domestica - M.sieversii hybrid	-	-	Charlamoff	Yellow_Transparent	-	-	One parent is Charlamoff x Yellow_Transparent	2	1	Kazakhstan	9.01	elite	1995	Semipalitinsk Region (Tarbagatai Mountain Range). 20 km. North of Urdzhar, 6 km. NE of Alekseyevka. Slopes of East-West Valley. Collected on north slope of North Valley. Between & East of sites 05 & 06 (GMAL's 3604-3615, GMAL's 3760-3789).	47.27055556, 81.57916667	960
PI 613975	GMAL 4446	KAZ 95 08-04	KAZ_95_08_04	M.sieversii	M.domestica	M.domestica	Kulon_Kitaika	Gold_Reinette	Yellow_Bellflower	Zigeunerin	Charlamoff	Sipolins		2	1	Kazakhstan	9.04	elite	1995	Semipalitinsk Region (Tarbagatai Mountain Range). 20 km. North of Urdzhar. 5 km. Northeast of Alekseyevka. Collected mainly on west slopes in center of West Valley. Equidistant between sites 05 & 06 (GMAL's 3604-3615, GMAL's 3760-3789).	47.25555556, 81.57222222	920
PI 613976	GMAL 4331 .03	KAZ 95 08‐06	KAZ_95_08_06_1	M.sieversii	Hybrid	M.domestica - M.sieversii hybrid	Alexander	-	-	-	-	-		2	1	Kazakhstan	9.04	elite	1995	Semipalitinsk Region (Tarbagatai Mountain Range). 20 km. North of Urdzhar. 5 km. Northeast of Alekseyevka. Collected mainly on west slopes in center of West Valley. Equidistant between sites 05 & 06 (GMAL's 3604-3615, GMAL's 3760-3789).	47.25555556, 81.57222222	920
PI 613977	GMAL 4332	KAZ 95 10‐01L	KAZ_95_10_01L	M.sieversii	Hybrid	M.domestica - M.sieversii hybrid	Charlamoff	-	-	-	-	-		2	1	Kazakhstan	9.05	elite	1995	Semipalitinsk Region (Tarbagatai Mountain Range). 20 km. North of Urdzhar, 3-4 km. Northeast of Alekseyevka. Collected on east ridge of South Valley.	47.26444444, 81.58472222	1000
PI 613978	GMAL 4333	KAZ 95 10‐04F	KAZ_96_03_07	M.sieversii	Hybrid	M.sieversii with domestic component	-	-	-	-	-	-	Grosse_de_Saint_Clement may be a grandparent. Some miscellaneous German and French cultivars are close relatives.	2		Kazakhstan	9.05	elite	1995	Semipalitinsk Region (Tarbagatai Mountain Range). 20 km. North of Urdzhar, 3-4 km. Northeast of Alekseyevka. Collected in South Valley, on slopes or edges.	47.26444444, 81.58472222	1000
PI 613979	GMAL 4334	KAZ 95 10-05F	KAZ_95_10_05F.1	M.sieversii	Hybrid	M.domestica - M.sieversii hybrid	Alexander	-	-	-	-	-		2	1	Kazakhstan	9.05	elite	1995	Semipalitinsk Region (Tarbagatai Mountain Range). 20 km. North of Urdzhar, 3-4 km. Northeast of Alekseyevka. Collected from west end between Middle and South Valley, on a ridge.	47.26444444, 81.58472222	1000
PI 613980	GMAL 4447	KAZ 95 12‐02	KAZ_95_12_02	M.sieversii	M.sieversii	M.sieversii	GMAL_3654_g	-	-	-	-	-		2	1	Kazakhstan	5	elite	1995	Topolevka village. 15 km. East of Topolevka - Djungarsky Range. 1.5 km. Southeast of Topolevka Forestry Camp. Elevation: 1220-1450 m.	45.39611111, 80.40777778	1450
PI 613981	GMAL 4448	KAZ 95 18-07	PI_613981	M.sieversii	M.sieversii	M.sieversii	-	-	-	-	-	-		2		Kazakhstan	6.01	elite	1995	Karatau Province. Boraldy River Forest area. 5 km. North of Boraldy Forest Camp which is 80 km. North of Chimkent.	42.8883, 69.8811	910
PI 613982	GMAL 4449	KAZ 96 03‐02	KAZ_96_03_02.1	M.sieversii	Hybrid	M.domestica - M.sieversii hybrid	Kulon_Kitaika	-	Yellow_Bellflower	Zigeunerin	-	-		2	1	Kazakhstan	9.01	elite	1996	Semipalitinsk Region-Tarbagatai Mt. region. 4 km northeast of Alekseyevka, 20 km north of Urdzhar. Collected on the south side of site 10, middle valley (1995), 150 yds. west of East end valley, 50 ft. up from field.	47.26777778, 81.58305556	820
PI 613983	GMAL 4450	KAZ 96 03‐04	KAZ_96_03_04.1	M.sieversii	Hybrid	M.domestica - M.sieversii hybrid	-	-	-	-	-	-	Weisser_Tafelapfel an ancestor, possibly great-grandparent	2	1	Kazakhstan	9.01	elite	1996	Semipalitinsk Region-Tarbagatai Mt. region. 4 km northeast of Alekseyevka, 20 km north of Urdzhar. Collected in site 07(1995). East end of valley on north side.	47.27055556, 81.57916667	860
PI 613984	GMAL 4451	KAZ 96 03‐05	KAZ_96_03_05.1	M.sieversii	Hybrid	M.domestica - M.sieversii hybrid	Alexander	-	-	-	-	-		2	1	Kazakhstan	9.05	elite	1996	Semipalitinsk Region-Tarbagatai Mt. region. 4 km NE of Alekseyevka, 20 km north of Urdzhar. Collected at site 10(1995) middle valley where it merges with site 08(1995) near river on west side, collected near creek.	47.26777778, 81.57916667	840
PI 613985	GMAL 4452	KAZ 96 03‐08	KAZ_96_03_08.1	M.sieversii	Hybrid	M.domestica - M.sieversii hybrid	-	-	-	-	-	-	Grosse_de_Saint_Clement is a likely great-grandparent	2	1	Kazakhstan	9.05	elite	1996	Semipalitinsk Region-Tarbagatai Mt. region. 4 km Northeast of Alekseyevka, 20 km north of Urdzhar. Collected 75 ft. west of 03-07.	47.26416667, 81.57916667	840
PI 613986	GMAL 4453	KAZ 96 03‐09	KAZ_96_03_09.1	M.sieversii	Hybrid	M.domestica - M.sieversii hybrid	Alexander	-	-	-	-	-		2	1	Kazakhstan	9.05	elite	1996	Semipalitinsk Region-Tarbagatai Mt. region. 4 km NE of Alekseyevka, 20 km north of Urdzhar. Collected at east end of South valley (site 10 1995) just 10 ft. from field on west-facing slope.	47.26777778, 81.58250000	900
PI 613987	GMAL 4454	KAZ 96 03‐15	KAZ_96_03_15_1	M.sieversii	Hybrid	M.domestica - M.sieversii hybrid	Alexander	-	-	-	-	-		2	1	Kazakhstan	9.02	elite	1996	Semipalitinsk Region-Tarbagatai Mt. region. 4 km northeast of Alekseyevka, 20 km north of Urdzhar. Near 03-14, 1/2km north of 03-14.	47.26805556, 81.59166667	1030
PI 613988	GMAL 4455	KAZ 96 05-04	KAZ_96_05_04	M.sieversii	Hybrid	M.domestica - M.sieversii hybrid	-	-	Alexander	-	-	-	Alexander is a grandparent	2	1	Kazakhstan	4.02	elite	1996	Andreyevka District-Djungarsky Mt. range. 5 miles northwest of Konstantinova.	45.68361111, 81.86250000	1190
PI 613990	GMAL 4456	KAZ 96 06‐03	KAZ_96_06_03.1	M.sieversii	Hybrid	M.domestica - M.sieversii hybrid	-	-	Alexander	-	-	-	Alexander is one grandparent	2	1	Kazakhstan	4	elite	1996	9 km southeast of Lepinsk, 2 km southeast of Lepsinsk Forestry Camp. Incline 20%.	45.51722222, 80.72777778	1230
PI 613992	GMAL 4458 .01	KAZ 96 07‐04	KAZ_96_07_04	M.sieversii	M.sieversii	M.sieversii	-	-	-	-	-	-		2	3	Kazakhstan	5	elite	1996	15 km southeast of Topelevka-Djungarski Range. 3km of Topelevka Forestry Camp. Collected further east of camp at higher elevations.	45.40027778, 80.44083333	1540
PI 613993	GMAL 4459	KAZ 96 07‐05	KAZ_96_07_05_1	M.sieversii	M.sieversii	M.sieversii	-	-	-	-	-	-		2	1	Kazakhstan	5	elite	1996	15 km southeast of Topelevka-Djungarski Range. 3km of Topelevka Forestry Camp. Collected further east of camp at higher elevations.	45.40027778, 80.44083333	1580
PI 613997	GMAL 4463	KAZ 96 08‐15	KAZ_96_08_15_1	M.sieversii	M.domestica	M.domestica	Rosmarina_Bianca	Kostlicher	-	-	-	-		2	1	Kazakhstan	11	elite	1996	Kok Bulak (Black Spring) Forestry Camp. 35 km southeast of Boraldy Camp visited in 1995. Collections made in and around camp-north, east, south of camp.	42.66888889, 70.25111111	840
PI 613998	GMAL 4464 .02	KAZ 96 08‐16	KAZ_96_08_16	M.sieversii	Hybrid	M.domestica - M.sieversii hybrid	-	-	Alexander	-	-	-	Alexander is a grandparent	2	1	Kazakhstan	11	elite	1996	Kok Bulak (Black Spring) Forestry Camp. 35 km southeast of Boraldy Camp visited in 1995. Collections made in and around camp-north, east, south of camp.	42.66888889, 70.25111111
PI 613999	GMAL 4465	KAZ 96 08-17	KAZ_96_08_17	M.sieversii	M.domestica	M.domestica	Alexander	King_of_the_Pippins	-	-	Reinette_de_Hollande	-		2	1	Kazakhstan	11	elite	1996	Kok Bulak (Black Spring) Forestry Camp. 35 km southeast of Boraldy Camp visited in 1995. Collections made in and around camp-north, east, south of camp.	42.66250000, 70.25361111	930
PI 614000	GMAL 4466 .01	KAZ 96 09-02	Rosmarina_Bianca	M.sieversii	M.domestica	M.domestica	-	-	-	-	-	-	Identical to cultivar Rosmarina_Bianca	2		Kazakhstan	12	elite	1996	Talasky, Alatau. Located in "reserve" Aksu Jabagli. Collected near river.	42.32833333, 70.36888889	1010
PI 629296	GMAL 3295 .h	USSR-89-28-04	USSR_89_28_04	M.sieversii	M.sieversii	M.sieversii	-	-	-	-	-	-		2	1	Uzbekistan			1989	Reached from Tashkent by skilift.		1590
PI 629297	GMAL 3275 .d	USSR-89-24-09	USSR_89_24_09	M.sieversii	M.sieversii	M.sieversii	-	-	-	-	-	-		2	1	Uzbekistan			1989			1460
PI 629298	GMAL 3343 .c	USSR-89-32-29	USSR_89_32_29	M.sieversii	M.sieversii	M.sieversii	-	-	-	-	-	-		2	1	Kazakhstan	3		1989
PI 629299	GMAL 3338 .c	USSR-89-32-23	USSR_89_32_23	M.sieversii	M.sieversii	M.sieversii	-	-	-	-	-	-		2	1	Kazakhstan	3		1989
PI 629300	GMAL 3300 .a	USSR-89-29-04	USSR_89_29_04	M.sieversii	M.sieversii	M.sieversii	-	-	-	-	-	-		2	1	Uzbekistan			1989	Reached from Tashkent by skilift.		1590
PI 629303	GMAL 3266 .b	USSR-89-23-03	USSR_89_23_03	M.sieversii	M.sieversii	M.sieversii	-	-	-	-	-	-		2	1	Uzbekistan			1989			1630
PI 629304	GMAL 3345 .f	USSR-89-32-31	USSR_89_32_31	M.sieversii	M.sieversii	M.sieversii	-	-	-	-	-	-		2	1	Kazakhstan	3		1989
PI 629305	GMAL 3319 .c	USSR-89-32-03	USSR_89_32_03	M.sieversii	M.sieversii	M.sieversii	-	-	-	-	-	-		2	1	Kazakhstan	3		1989
PI 629306	GMAL 3328 .g	USSR-89-32-12	USSR_89_32_12	M.sieversii	Hybrid	M.domestica - M.sieversii hybrid	-	-	-	-	-	-	Cellini is a grandparent	2	1	Kazakhstan	3		1989
PI 629307	GMAL 3325 .h	USSR-89-32-09	USSR_89_32_09	M.sieversii	M.sieversii	M.sieversii	-	-	-	-	-	-		2	1	Kazakhstan	3		1989
PI 629309	GMAL 3287 .j	USSR-89-27-01	USSR_89_27_01	M.sieversii	M.sieversii	M.sieversii	-	-	-	-	-	-		2	1	Uzbekistan			1989	Reached from Tashkent by skilift.		1490
PI 629310	GMAL 3280 .g	USSR-89-25-02	USSR_89_25_02.2	M.sieversii	Hybrid	M.domestica - M.sieversii hybrid	-	-	Red_Astrachan	-	-	-	Red_Astrachan is a likely grandparent	2	1	Uzbekistan			1989	NW of Lake.		1100
PI 629311	GMAL 3280 .h	USSR-89-25-02	USSR_89_25_02.1	M.sieversii	Hybrid	M.domestica - M.sieversii hybrid	-	-	Red_Astrachan	-	-	-	Red_Astrachan is a likely grandparent	2	1	Uzbekistan			1989	NW of Lake.		1100
PI 629312	GMAL 3244 .j	USSR-89-06-03	USSR_89_06_03.2	M.sieversii	M.sieversii	M.sieversii	-	-	-	-	-	-		2	1	Tajikistan			1989	35 km north of Dushanbe. Village of Gazni in Gazni valley. Oktjabski district.		1490
PI 629313	GMAL 3339 .i	USSR-89-32-25	USSR_89_32_25	M.sieversii	M.sieversii	M.sieversii	-	-	-	-	-	-		2	1	Kazakhstan	3		1989
PI 629314	GMAL 3256 .c	USSR-89-08-03	USSR_89_08_03	M.sieversii	M.sieversii	M.sieversii	-	-	-	-	-	-	Tentatively classified as having no domestic component present, but clusters distinctly in PCA in a way that suggests the presence of possible minor introgression.	2	1	Tajikistan			1989	35 km north of Dushanbe. Village of Gazni in Gazni valley. Oktjabski district.		1860
PI 629315	GMAL 3252 .a	USSR-89-07-06	USSR_89_07_06	M.sieversii	M.sieversii	M.sieversii	-	-	-	-	-	-		2	1	Tajikistan			1989	35 km north of Dushanbe. Village of Gazni in Gazni valley. Oktjabski district.
PI 629317	GMAL 3360 .d	USSR-89-35-01	USSR_89_35_01_1	M.sieversii	M.domestica	M.domestica	FORM_35_33_01	Landsberger_Reinette	Zigeunerin	-	Alexander	Englische_Spitalrenette		2		Kazakhstan	3		1989
PI 629318	GMAL 3360 .f	USSR-89-35-01	USSR_89_35_01_2	M.sieversii	Hybrid	M.domestica - M.sieversii hybrid	FORM_35_33_01	-	Zigeunerin	-	Alexander	-	Domestic portions of both sides of pedigree	2	1	Kazakhstan	3		1989
PI 629319	GMAL 3360 .j	USSR-89-35-01	USSR_89_35_01_3	M.sieversii	Hybrid	M.domestica - M.sieversii hybrid	FORM_35_33_01	-	Zigeunerin	-	Anis_Aliy	-	Domestic portions of both sides of pedigree	2	1	Kazakhstan	3		1989
PI 632626	GMAL 4586	Ketmen Dessert	Ketmen_Dessert	M.sieversii	M.sieversii	M.sieversii	-	-	-	-	-	-		2		Kazakhstan	Donation	elite	2001
PI 633797	GMAL 3554 .d	KAZ 93‐24‐01	KAZ_93_24_01.1	M.sieversii	Hybrid	M.domestica - M.sieversii hybrid	-	-	Zigeunerin	-	-	-	Zigeunerin is a grandparent	2		Taldyqorghan, Kazakhstan	5		1993	Kazakhstan, Sarkand, Village of Topolevka, Forestry Camp #16 Topolevka Forestry Area, Taldy-Kurgan region, Soldier's Gorge, Dzhungarksy Alatau, just S of campsite, E side of road.	45.40000000, 80.40000000	1305
PI 633799	GMAL 3635 .e	KAZ 95 10‐03F	KAZ_95_10_03F_2	M.sieversii	Hybrid	M.domestica - M.sieversii hybrid	KAZ_96_03_09.1	-	Alexander	-	-	-		2		Kazakhstan	9.05		1995	Semipalitinsk Region (Tarbagatai Mountain Range). 20 km. North of Urdzhar, 3-4 km. Northeast of Alekseyevka. Collected in Middle and South Valley, on slopes or edges.	47.26444444, 81.58472222	1000
PI 633800	GMAL 3689 .f	KAZ 95 18‐10	KAZ_95_18_10_1	M.sieversii	M.sieversii	M.sieversii	-	-	-	-	-	-		2	1	Kazakhstan	6.01		1995	Karatau Province. Boraldy River Forest area. 5 km. North of Boraldy Forest Camp which is 80 km. North of Chimkent.	42.88833333, 69.88111111	910
PI 633801	GMAL 4002 .j	KAZ 95 18‐02P‐33	KAZ_95_18_02P_33_1	M.sieversii	M.sieversii	M.sieversii	-	-	-	-	-	-		2	1	Kazakhstan	6.01		1995	Karatau Province. Boraldy River Forest area. 5 km. North of Boraldy Forest Camp which is 80 km. North of Chimkent. Landform: slighty inclined plateau.	42.88833333, 69.88111111	910
PI 633802	GMAL 4053 .e	KAZ 96 08‐17	KAZ_96_08_17_1	M.sieversii	Hybrid	M.domestica - M.sieversii hybrid	KAZ_96_08_17	-	Alexander	King_of_the_Pippins	Rosmarina_Bianca	-	Domestic portions of both sides of pedigree	2	1	Kazakhstan	11		1996	Kok Bulak (Black Spring) Forestry Camp. 35 km southeast of Boraldy Camp visited in 1995. Collections made in and around camp-north, east, south of camp.	42.66250000, 70.25361111	930
PI 633803	GMAL 4087 .d	KAZ 96 02‐01P‐11	KAZ_96_02_01P_11_1	M.sieversii	Hybrid	M.sieversii with domestic component	-	-	-	-	-	-	Anis_Aliy is a clear ancestor.	2	1	Kazakhstan	3		1996	Zielisky Alatau. 17 km SSw of Almaty center-Aksay river. West side of Zieliesky Apple Belt. Landform: Valley near river.	43.11916667, 76.79833333	1260
PI 633918	GMAL 3781 .i	KAZ 95 05‐01P‐22	KAZ_95_05_01P_22_1	M.sieversii	M.sieversii	M.sieversii	-	-	-	-	-	-		2	1	Kazakhstan	9		1995	Semipalitinsk Region (Tarbagatai Mountain Range). Village of Alekseyevka. 4 km. Northeast of Alekseyevka, 20 km. North of Urdzhar. Flat area near stream. Collected in South end of West Valley. Coordinated in Urdzhar: 47-05-01, 81-37-49.	47.24416667, 81.57055556	870
PI 633919	GMAL 4028 .d	KAZ 96 05‐05	KAZ_96_05_05_1	M.sieversii	Hybrid	M.domestica - M.sieversii hybrid	-	-	Zigeunerin	-	Alexander	-	Zigeunerin and Alexander are possibly grandparents through opposite parents	2	1	Kazakhstan	4.02		1996	Andreyevka District-Djungarsky Mt. range. 5 miles northwest of Konstantinova.	45.68361111, 81.86250000	1190
PI 633920	GMAL 4056 .o	KAZ 96 09‐05	KAZ_96_09_05_1	M.sieversii	M.domestica	M.domestica	King_of_the_Pippins	Suislepper	Reinette_de_Hollande	-	-	-	Noted as being seed from fruit "collected by Slava" and that the tree was not observed. As this came from collected seed, both parents were present in the original collection site.	2	1	Kazakhstan	12		1996	Talasky, Alatau. Located in "reserve" Aksu Jabagli. Collected near river.	42.31611111, 70.37388889	1025
PI 633921	GMAL 4056 .g	KAZ 96 09‐05	KAZ_96_09_05_2	M.sieversii	M.domestica	M.domestica	King_of_the_Pippins	Kantil_Sinap	Reinette_de_Hollande	-	-	-	Noted as being seed from fruit "collected by Slava" and that the tree was not observed. As this came from collected seed, both parents were present in the original collection site.	2	1	Kazakhstan	12		1996	Talasky, Alatau. Located in "reserve" Aksu Jabagli. Collected near river.	42.31611111, 70.37388889	1025
PI 633922	GMAL 4076 .b	KAZ 96 01 01P 20 1.b2	KAZ_96_01_01P_20_1	M.sieversii	Hybrid	M.domestica - M.sieversii hybrid	-	-	Gold_Reinette	-	-	-	Gold_Reinette is a likely grandparent	2	2	Kazakhstan	5.01		1996	Ketmen Mts., Kirghiz sai. Southwest of Bol'shoye Aksu village. Heavily grazed area, no undergrowth. Elevation 1600-1660 meters.	43.29166667, 79.51388889	1660
PI 633923	GMAL 4211 .f	KAZ 96 06‐01P‐28	KAZ_96_06_01P_28.1	M.sieversii	M.sieversii	M.sieversii	-	-	-	-	-	-		2	1	Kazakhstan	4		1996	9km southeast of Lepsinsk, 3km southwest of Lepsinsk Forestry Camp. Sampled area down the bank, along the river and up the bank on the other side. Collected in site 15 area of 1995.	45.51305556, 80.71944444	1250
PI 637780	GMAL 4053 .a	KAZ 96 08‐17	KAZ_96_08_17_2	M.sieversii	Hybrid	M.domestica - M.sieversii hybrid	KAZ_96_08_17	-	Alexander	King_of_the_Pippins	-	-	Second parent has some haplotypes in common with domestic cultivars but mostly eastern ones (Iran, Pakistan)	2	1	Kazakhstan	11		1996	Kok Bulak (Black Spring) Forestry Camp. 35 km southeast of Boraldy Camp visited in 1995. Collections made in and around camp-north, east, south of camp.	42.66250000, 70.25361111	930
PI 644172	GMAL 4648	Dikaya from Gyuen	Dikaya_from_Gyuen	M.sieversii	Hybrid	M.sieversii - M.orientalis hybrid	-	-	-	-	-	-	All close relatives are M.sieversii accessions, very old cultivars like M_8, and cultivars from western Asia. Likely admixture determined via PCA.	2	1	Turkmenistan	Turkmenistan		1999
PI 644193	GMAL 4708	MN 85-23-28	MN_85_23_28	M.sieversii	Hybrid	M.domestica - M.sieversii hybrid	-	-	Gold_Reinette	-	-	-	Gold_Reinette is a grandparent	2	1	Kazakhstan	9 (Luby)		2006	Semipalitinsk Region (Tarbagatai Mountain Range). Village of Alekseyevka. 4 km. Northeast of Alekseyevka, 20 km. North of Urdzhar. Flat area near stream. Collected in South end of West Valley. Coordinates in Urdzhar: 47-05-01, 81-37-49.	47.24416667, 81.57055556	870
PI 644194	GMAL 4709	MN 85-25-110	MN_85_25_110	M.sieversii	Hybrid	M.domestica - M.sieversii hybrid	-	-	Gold_Reinette	-	Suislepper	-	Suislepper and Gold_Reinette are both possibly grandparents through opposite parents	2	1	Kazakhstan	9 (Luby)		2006	Semipalitinsk Region (Tarbagatai Mountain Range). Village of Alekseyevka. 4 km. Northeast of Alekseyevka, 20 km. North of Urdzhar. Flat area near stream. Collected in South end of West Valley. Coordinates in Urdzhar: 47-05-01, 81-37-49.	47.24416667, 81.57055556	870
PI 644195	GMAL 4710	MN 85‐26‐112	MN_85_26_112	M.sieversii	Hybrid	M.domestica - M.sieversii hybrid	-	-	Charlamoff	-	-	-	Charlamoff is a grandparent	2	1	Kazakhstan	9 (Luby)		2006	Semipalitinsk Region (Tarbagatai Mountain Range). Village of Alekseyevka. 4 km. Northeast of Alekseyevka, 20 km. North of Urdzhar. Flat area near stream. Collected in South end of West Valley. Coordinates in Urdzhar: 47-05-01, 81-37-49.	47.24416667, 81.57055556	870
PI 644196	GMAL 4711	MN 85-21-123	MN_85_21_123	M.sieversii	Hybrid	M.domestica - M.sieversii hybrid	Suislepper	-	-	-	-	-	Second parent has haplotypes in common with Scandinavian cultivars	2	1	Kazakhstan	9.03 (Luby)		2006	Semipalitinsk Region (Tarbagatai Mountain Range). 20 km. North of Urdzhar. 7 km. Northeast of Alekseyevka. Landform mostly hillside. Collected in North end of West Valley, upstream 3 km. from site 05 (GMAL's 3604-3607, GMAL's 3760-3789).	47.27000000, 81.57361111	990
PI 644197	GMAL 4712	MN 85‐24‐53	MN_85_24_53	M.sieversii	Hybrid	M.domestica - M.sieversii hybrid	-	-	Charlamoff	-	-	-	Charlamoff is a grandparent	2	1	Kazakhstan	9.04 (Luby)		2006	Semipalitinsk Region (Tarbagatai Mountain Range). 20 km. North of Urdzhar. 5 km. Northeast of Alekseyevka. Collected mainly on west slopes in center of West Valley. Equidistant between sites 05 & 06 (GMAL's 3604-3615, GMAL's 3760-3789).	47.25555556, 81.57222222	920
PI 644199	GMAL 4714	MN 85‐26‐21	MN_85_26_21	M.sieversii	Hybrid	M.domestica - M.sieversii hybrid	KAZ_95_08_04	-	Kulon_Kitaika	Gold_Reinette	-	-		2	1	Kazakhstan	9.04 (Luby)		2006	Semipalitinsk Region (Tarbagatai Mountain Range). 20 km. North of Urdzhar. 5 km. Northeast of Alekseyevka. Collected mainly on west slopes in center of West Valley. Equidistant between sites 05 & 06 (GMAL's 3604-3615, GMAL's 3760-3789).	47.25555556, 81.57222222	920
PI 644200	GMAL 4715	MN 85-28-17	MN_85_28_17	M.sieversii	Hybrid	M.domestica - M.sieversii hybrid	KAZ_95_08_04	-	Kulon_Kitaika	Gold_Reinette	-	-		2	1	Kazakhstan	9.04 (Luby)		2006	Semipalitinsk Region (Tarbagatai Mountain Range). 20 km. North of Urdzhar. 5 km. Northeast of Alekseyevka. Collected mainly on west slopes in center of West Valley. Equidistant between sites 05 & 06 (GMAL's 3604-3615, GMAL's 3760-3789).	47.25555556, 81.57222222	920
PI 644201	GMAL 4716	MN 85-28-25	MN_85_28_25	M.sieversii	Hybrid	M.domestica - M.sieversii hybrid	KAZ_95_08_04	-	Kulon_Kitaika	Gold_Reinette	-	-		2	1	Kazakhstan	9.04 (Luby)		2006	Semipalitinsk Region (Tarbagatai Mountain Range). 20 km. North of Urdzhar. 5 km. Northeast of Alekseyevka. Collected mainly on west slopes in center of West Valley. Equidistant between sites 05 & 06 (GMAL's 3604-3615, GMAL's 3760-3789).	47.25555556, 81.57222222	920
PI 644202	GMAL 4717	MN 88-27-40	MN_88_27_40	M.sieversii	Hybrid	M.domestica - M.sieversii hybrid	-	-	Gold_Reinette	-	-	-	Gold_Reinette is a grandparent	2	1	Kazakhstan	9.02 (Luby)		2006	Semipalitinsk Region (Tarbagatai Mountain Range). 20 km. North of Urdzhar, 6 km. East-Northeast of Alekseyevka, on separate jeep trail. East Valley collection site. Collected on north end on flat by East River.	47.27805556, 81.59972222	1120
PI 644203	GMAL 4718	MN-88-27-43	MN_88_27_43	M.sieversii	Hybrid	M.domestica - M.sieversii hybrid	-	-	Gold_Reinette	-	-	-	Gold_Reinette is a grandparent	2	1	Kazakhstan	9.02 (Luby)		2006	Semipalitinsk Region (Tarbagatai Mountain Range). 20 km. North of Urdzhar, 6 km. East-Northeast of Alekseyevka, on separate jeep trail. East Valley collection site. Collected on north end on flat by East River.	47.27805556, 81.59972222	1120
PI 644204	GMAL 4719	MN 85‐23‐54	MN_85_23_54	M.sieversii	Hybrid	M.domestica - M.sieversii hybrid	-	-	Gold_Reinette	-	-	-	Gold_Reinette is a grandparent	2	1	Kazakhstan	9.02 (Luby)		2006	Semipalitinsk Region (Tarbagatai Mountain Range). 20 km. North of Urdzhar, 6 km. East-Northeast of Alekseyevka, on separate jeep trail. East Valley collection site. Collected on north end on flat by East River.	47.27805556, 81.59972222	1120
PI 644205	GMAL 4720	MN 88-28-52	MN_88_28_52	M.sieversii	Hybrid	M.domestica - M.sieversii hybrid	-	-	Yellow_Transparent	-	Gold_Reinette	-	Yellow_Transparent and Gold_Reinette are possibly grandparents through opposite parents	2	1	Kazakhstan	9.05 (Luby)		2006	Semipalitinsk Region (Tarbagatai Mountain Range). 20 km. North of Urdzhar, 3-4 km. Northeast of Alekseyevka. Collected in Middle and South Valley.	47.26444444, 81.58472222	1000
PI 644206	GMAL 4721	MN 85‐21‐112	MN_85_21_112	M.sieversii	Hybrid	M.domestica - M.sieversii hybrid	-	-	Alexander	-	-	-	Alexander is a grandparent	2	1	Kazakhstan	9.05 (Luby)		2006	Semipalitinsk Region (Tarbagatai Mountain Range). 20 km. North of Urdzhar, 3-4 km. Northeast of Alekseyevka. Collected from east end of Middle Valley.	47.26444444, 81.58472222	1000
PI 644207	GMAL 4722	MN 85‐23‐21	MN_85_23_21	M.sieversii	Hybrid	M.domestica - M.sieversii hybrid	-	-	Alexander	-	-	-	Alexander is a grandparent	2	1	Kazakhstan	9.05 (Luby)		2006	Semipalitinsk Region (Tarbagatai Mountain Range). 20 km. North of Urdzhar, 3-4 km. Northeast of Alekseyevka. Collected from east end of Middle Valley.	47.26444444, 81.58472222	1000
PI 644208	GMAL 4723	MN 88‐29‐71	MN_88_29_71	M.sieversii	Hybrid	M.domestica - M.sieversii hybrid	-	-	Alexander	-	Gold_Reinette	-	Alexander and Gold_Reinette are possibly grandparents through opposite parents	2	1	Kazakhstan	9.05 (Luby)		2006	Semipalitinsk Region (Tarbagatai Mountain Range). 20 km. North of Urdzhar, 3-4 km. Northeast of Alekseyevka. Collected in West and South Valley.	47.26444444, 81.58472222	1000
PI 644209	GMAL 4724	MN 85-23-14	MN_85_23_14	M.sieversii	Hybrid	M.domestica - M.sieversii hybrid	-	-	Gold_Reinette	-	-	-	Gold_Reinette is a grandparent	2	1	Kazakhstan	9 (Luby)		2006	Semipalitinsk Region (Tarbagatai Mountain Range). Village of Alekseyevka. 4 km. Northeast of Alekseyevka, 20 km. North of Urdzhar. Flat area near stream. Collected in South end of West Valley. Coordinated in Urdzhar: 47-05-01, 81-37-49.	47.24416667, 81.57055556	870
PI 644210	GMAL 4725	MN 85‐23‐37	MN_85_23_37	M.sieversii	Hybrid	M.domestica - M.sieversii hybrid	-	-	Charlamoff	-	-	-	Charlamoff is a grandparent	2	1	Kazakhstan	9.01 (Luby)		2006	Semipalitinsk Region (Tarbagatai Mountain Range). 20 km. North of Urdzhar, 6 km. NE of Alekseyevka. Slopes of East-West Valley. Collected on north slope of North Valley. Between & East of sites 05 & 06 (GMAL's 3604-3615, GMAL's 3760-3789).	47.27055556, 81.57916667	960
PI 644211	GMAL 4726	MN 85-26-15	MN_85_26_15	M.sieversii	M.sieversii	M.sieversii	-	-	-	-	-	-		2	1	Kazakhstan	6.01 (Luby)		2006	Karatau Province. Boraldy River Forest area. 5 km. North of Boraldy Forest Camp which is 80 km. North of Chimkent. Landform: slighty inclined plateau.	42.88833333, 69.88111111	910
PI 644212	GMAL 4727	MN 85-25-29	MN_85_25_29	M.sieversii	M.sieversii	M.sieversii	-	-	-	-	-	-		2	1	Kazakhstan	6.01 (Luby)		2006	Karatau Province. Boraldy River Forest area. 5 km. North of Boraldy Forest Camp which is 80 km. North of Chimkent. Landform: slighty inclined plateau.	42.88833333, 69.88111111	910
PI 644213	GMAL 4728	MN 80‐14‐20	MN_80_14_20	M.sieversii	Hybrid	M.domestica - M.sieversii hybrid	-	-	Gold_Reinette	-	-	-	Gold_Reinette is a grandparent	2	1	Kazakhstan	5.01 (Luby)		2006	Ketmen Mts. Village-Kirghiz sai. Southwest of Bol'shoye Asku Village. Heavily grazed area, no undergrowth. Heavily grazed area, no undergrowth.	43.33972222, 79.48166667	1640
PI 644214	GMAL 4729	MN 80‐15‐27	MN_80_15_27	M.sieversii	Hybrid	M.domestica - M.sieversii hybrid	KAZ_96_07_06	-	Spasovka_Kvasna	-	-	-	Spasovka_Kvasna is a grandparent	2	2	Kazakhstan	5 (Luby)		2006	15km east of Topelevka-Djungarsky Range. 3 km southeast of Topelevka Forestry Camp. Collections made in radius around camp. Aspect west.	45.40333333, 80.40611111	1500
PI 644215	GMAL 4730	MN 80‐16‐24	MN_80_16_24	M.sieversii	Hybrid	M.domestica - M.sieversii hybrid	-	-	King_of_the_Pippins	Rosmarina_Bianca	-	-	King_of_the_Pippins x Rosmarina_Bianca is one parent	2	1	Kazakhstan	11 (Luby)		2006	Kok Bulak (Black Spring) Forestry Camp. 35 km southeast of Boraldy Camp visited in 1995. Collections made in and around camp-north, east, south of camp.	42.66916667, 70.25111111	830
PI 644216	GMAL 4731	MN 80-16-18	MN_80_16_18	M.sieversii	Hybrid	M.domestica - M.sieversii hybrid	KAZ_96_08_15_1	-	Rosmarina_Bianca	Kostlicher	-	-		2	1	Kazakhstan	11 (Luby)		2006	Kok Bulak (Black Spring) Forestry Camp. 35 km southeast of Boraldy Camp visited in 1995. Collections made in and around camp-north, east, south of camp.	42.66916667, 70.25111111	840
PI 644217	GMAL 4732	MN 80-16-26	MN_80_16_26	M.sieversii	Hybrid	M.domestica - M.sieversii hybrid	-	-	Alexander	King_of_the_Pippins	-	-	Alexander x King_of_the_Pippins is one parent	2	1	Kazakhstan	5.01 (Luby)		2006	Ketmer Mts., Kirghiz sai. Southwest of Bol'shoye Aksa village. Heavily grazed area, no undergrowth.	43.29166667, 79.51388889	1660
PI 650944	GMAL 4053 .c	KAZ 96 08‐17	KAZ_96_08_17_3	M.sieversii	M.domestica	M.domestica	KAZ_96_08_17	-	-	-	Yellow_Bellflower	Rosmarina_Bianca	pedigree is fully domestic	2	1	Kazakhstan	11		1996	Kok Bulak (Black Spring) Forestry Camp. 35 km southeast of Boraldy Camp visited in 1995. Collections made in and around camp-north, east, south of camp.	42.66250000, 70.25361111	930
PI 650945	GMAL 4054 .d	KAZ 96 09-02	KAZ_96_09_02.3	M.sieversii	Hybrid	M.domestica - M.sieversii hybrid	Rosmarina_Bianca	-	-	-	-	-	Second parent has some haplotypes in common with domestic cultivars but mostly eastern ones (Iran, Pakistan)	2	1	Kazakhstan	12		1996	Talasky, Alatau. Located in "reserve" Aksu Jabagli. Collected near river.	42.32833333, 70.36888889	1010
PI 650946	GMAL 4733	GMAL 3611 MN 85‐21‐20	GMAL_3611_MN_85_21_20	M.sieversii	Hybrid	M.domestica - M.sieversii hybrid	-	-	Charlamoff	-	-	-	Charlamoff is a grandparent	2	1	Kazakhstan	9.03 (Luby)		2007	Semipalitinsk Region (Tarbagatai Mountain Range). 20 km. North of Urdzhar. 7 km. Northeast of Alekseyevka. Landform mostly hillside. Collected in North end of West Valley, upstream 3 km. from site 05 (GMAL's 3604-3607, GMAL's 3760-3789).	47.27000000, 81.57361111	990
PI 650947	GMAL 4734	MN 85-21-27	MN_85_21_27	M.sieversii	Hybrid	M.domestica - M.sieversii hybrid	KAZ_95_07_05.4	-	-	-	Alexander	-	Alexander is a likely grandparent	2	1	Kazakhstan	9.01 (Luby)		2007	Semipalitinsk Region (Tarbagatai Mountain Range). 20 km. North of Urdzhar, 6 km. NE of Alekseyevka. Slopes of East-West Valley. Collected on north slope of North Valley. Between & East of sites 05 & 06 (GMAL's 3604-3615, GMAL's 3760-3789).	47.27055556, 81.57916667	960
PI 650948	GMAL 4735	GMAL 3627 MN 85‐21‐47	GMAL_3627_MN_85_21_47	M.sieversii	Hybrid	M.sieversii with domestic component	KAZ_96_03_14.1	-	-	-	-	-	Minor domestic component detected - Alexander is a distant relative.	2	1	Kazakhstan	9.02 (Luby)		2007	Semipalitinsk Region (Tarbagatai Mountain Range). 20 km. North of Urdzhar, 6 km. East-Northeast of Alekseyevka, on separate jeep trail. East Valley collection site. Collected on north end on flat by East River.	47.27805556, 81.59972222	1120
PI 650949	GMAL 4736	GMAL 3780 MN 85‐21‐56	GMAL_3780_MN_85_21_56	M.sieversii	Hybrid	M.domestica - M.sieversii hybrid	-	-	Alexander	-	-	-	Alexander is likely a great-grandparent	2	1	Kazakhstan	9 (Luby)		2007	Semipalitinsk Region (Tarbagatai Mountain Range). Village of Alekseyevka. 4 km. Northeast of Alekseyevka, 20 km. North of Urdzhar. Flat area near stream. Collected in South end of West Valley. Coordinated in Urdzhar: 47-05-01, 81-37-49.	47.24416667, 81.57055556	870
PI 650950	GMAL 4737	MN 85-21-86	MN_85_21_86	M.sieversii	Hybrid	M.domestica - M.sieversii hybrid	-	-	Charlamoff	-	Zigeunerin	-	Charlamoff and Zigeunerin are possibly grandparents through opposite parents	2	1	Kazakhstan	6.01 (Luby)		2007	Karatau Province. Boraldy River Forest area. 5 km. North of Boraldy Forest Camp which is 80 km. North of Chimkent.	42.88833333, 69.88111111	910
PI 650951	GMAL 4738	GMAL 3797 MN 85‐22‐81	GMAL_3797_MN_85_22_81	M.sieversii	Hybrid	M.domestica - M.sieversii hybrid	-	-	Alexander	-	-	-	Alexander is likely a great-grandparent	2	1	Kazakhstan	9.01 (Luby)		2007	Semipalitinsk Region (Tarbagatai Mountain Range). 20 km. North of Urdzhar, 6 km. NE of Alekseyevka. Slopes of East-West Valley. Collected on north slope of North Valley. Between & East of sites 05 & 06 (GMAL's 3604-3615, GMAL's 3760-3789).	47.27055556, 81.57916667	960
PI 650952	GMAL 4739	GMAL 3625 MN 85‐23‐53	GMAL_3625_MN_85_23_53	M.sieversii	Hybrid	M.domestica - M.sieversii hybrid	KAZ_95_08_06_1	-	Alexander	-	-	-	One parent has Alexander as an offspring, the other has domestic haplotypes, including significant haplotypes from Gragylling, which could be a grandparent or great-grandparent of the 2nd parent	2	1	Kazakhstan	9.04 (Luby)		2007	Semipalitinsk Region (Tarbagatai Mountain Range). 20 km. North of Urdzhar. 5 km. Northeast of Alekseyevka. Collected mainly on west slopes in center of West Valley. Equidistant between sites 05 & 06 (GMAL's 3604-3615, GMAL's 3760-3789).	47.25555556, 81.57222222	920
PI 650954	GMAL 4741	GMAL 3632 MN 85‐24‐100	GMAL_3632_MN_85_24_100	M.sieversii	Hybrid	M.domestica - M.sieversii hybrid	-	-	Alexander	-	-	-	Alexander is a grandparent	2	1	Kazakhstan	9.01 (Luby)		2007	Semipalitinsk Region (Tarbagatai Mountain Range). 20 km. North of Urdzhar, 6 km. East-Northeast of Alekseyevka, on separate jeep trail. East Valley collection site. Collected on south end by East River.	47.27777778, 81.59805556	1120
PI 650955	GMAL 4742	MN 85-24-107	MN_85_24_107	M.sieversii	M.sieversii	M.sieversii	-	-	-	-	-	-		2	1	Kazakhstan	6.01 (Luby)		2007	Karatau Province. Boraldy River Forest area. 5 km. North of Boraldy Forest Camp which is 80 km. North of Chimkent.	42.88833333, 69.88111111	910
PI 650956	GMAL 4743	GMAL 3620 MN 85‐25‐48	GMAL_3620_MN_85_25_48	M.sieversii	Hybrid	M.domestica - M.sieversii hybrid	-	-	Charlamoff	-	-	-	Charlamoff is a grandparent	2	1	Kazakhstan	9.04 (Luby)		2007	Semipalitinsk Region (Tarbagatai Mountain Range). 20 km. North of Urdzhar. 5 km. Northeast of Alekseyevka. Collected mainly on west slopes in center of West Valley. Equidistant between sites 05 & 06 (GMAL's 3604-3615, GMAL's 3760-3789).	47.25555556, 81.57222222	920
PI 650957	GMAL 4744	MN 85-25-61	MN_85_25_61	M.sieversii	M.sieversii	M.sieversii	-	-	-	-	-	-		2	1	Kazakhstan	6.01 (Luby)		2007	Karatau Province. Boraldy River Forest area. 5 km. North of Boraldy Forest Camp which is 80 km. North of Chimkent. Landform: slighty inclined plateau.	42.88833333, 69.88111111	910
PI 650958	GMAL 4745	GMAL 3683 MN 85‐25‐77	GMAL_3683_MN_85_25_77	M.sieversii	M.sieversii	M.sieversii	-	-	-	-	-	-		2	1	Kazakhstan	6.01 (Luby)		2007	Karatau Province. Boraldy River Forest area. 5 km. North of Boraldy Forest Camp which is 80 km. North of Chimkent.	42.88833333, 69.88111111	910
PI 650959	GMAL 4746	GMAL 3637 MN 85‐25‐84	GMAL_3637_MN_85_25_84	M.sieversii	Hybrid	M.domestica - M.sieversii hybrid	KAZ_95_10_05F.1	-	Alexander	-	-	-		2	1	Kazakhstan	9.05 (Luby)		2007	Semipalitinsk Region (Tarbagatai Mountain Range). 20 km. North of Urdzhar, 3-4 km. Northeast of Alekseyevka. Collected from west end between Middle and South Valley, on a ridge.	47.26444444, 81.58472222	1000
PI 650960	GMAL 4747	GMAL 3611 MN 85‐25‐97	GMAL_3611_MN_85_25_97	M.sieversii	Hybrid	M.domestica - M.sieversii hybrid	-	-	Charlamoff	-	-	-	Charlamoff or Gold_Reinette is a grandparent	2	1	Kazakhstan	9.03 (Luby)		2007	Semipalitinsk Region (Tarbagatai Mountain Range). 20 km. North of Urdzhar. 7 km. Northeast of Alekseyevka. Landform mostly hillside. Collected in North end of West Valley, upstream 3 km. from site 05 (GMAL's 3604-3607, GMAL's 3760-3789).	47.27000000, 81.57361111	990
PI 650961	GMAL 4748	GMAL 3998 MN 85‐25‐105	GMAL_3998_MN_85_25_105	M.sieversii	M.sieversii	M.sieversii	-	-	-	-	-	-		2	1	Kazakhstan	6.01 (Luby)		2007	Karatau Province. Boraldy River Forest area. 5 km. North of Boraldy Forest Camp which is 80 km. North of Chimkent. Landform: slighty inclined plateau.	42.88833333, 69.88111111	910
PI 650962	GMAL 4749	GMAL 4000 MN 85‐25‐127	GMAL_4000_MN_85_25_127	M.sieversii	M.sieversii	M.sieversii	-	-	-	-	-	-		2	1	Kazakhstan	6.01 (Luby)		2007	Karatau Province. Boraldy River Forest area. 5 km. North of Boraldy Forest Camp which is 80 km. North of Chimkent. Landform: slighty inclined plateau.	42.88833333, 69.88111111	910
PI 650963	GMAL 4750	GMAL 4000 MN 85‐25‐128	GMAL_4000_MN_85_25_128	M.sieversii	M.sieversii	M.sieversii	-	-	-	-	-	-		2	1	Kazakhstan	6.01 (Luby)		2007	Karatau Province. Boraldy River Forest area. 5 km. North of Boraldy Forest Camp which is 80 km. North of Chimkent. Landform: slighty inclined plateau.	42.88833333, 69.88111111	910
PI 650964	GMAL 4751	GMAL 3632 MN 85‐26‐18	GMAL_3632_MN_85_26_18	M.sieversii	Hybrid	M.domestica - M.sieversii hybrid	-	-	Alexander	-	-	-	Alexander is a grandparent	2	1	Kazakhstan	9.01 (Luby)		2007	Semipalitinsk Region (Tarbagatai Mountain Range). 20 km. North of Urdzhar, 6 km. East-Northeast of Alekseyevka, on separate jeep trail. East Valley collection site. Collected on south end by East River.	47.27777778, 81.59805556	1120
PI 650965	GMAL 4752	GMAL 3629 MN 85‐26‐50	GMAL_3629_MN_85_26_50	M.sieversii	Hybrid	M.domestica - M.sieversii hybrid	KAZ_95_07_02	-	Gold_Reinette	-	Charlamoff	-		2	1	Kazakhstan	9.02 (Luby)		2007	Semipalitinsk Region (Tarbagatai Mountain Range). 20 km. North of Urdzhar, 6 km. East-Northeast of Alekseyevka, on separate jeep trail. East Valley collection site. Collected on north end on flat by East River.	47.27805556, 81.59972222	1120
PI 650966	GMAL 4753	GMAL 3606 MN 85‐26‐66	GMAL_3629_MN_88_27_73	M.sieversii	Hybrid	M.domestica - M.sieversii hybrid	KAZ_95_08_06_1	-	Alexander	-	-	-	Alexander is a grandparent or great-grandparent	2		Kazakhstan	9 (Luby)		2007	Semipalitinsk Region (Tarbagatai Mountain Range). Village of Alekseyevka. 4 km. Northeast of Alekseyevka, 20 km. North of Urdzhar. Flat area near stream. Collected in South end of West Valley. Coordinates in Urdzhar: 47-05-01, 81-37-49.	47.24416667, 81.57055556	870
PI 650967	GMAL 4754	MN 85-26-95	MN_85_26_95	M.sieversii	Hybrid	M.domestica - M.sieversii hybrid	-	-	Charlamoff	-	Zigeunerin	-	Charlamoff and Zigeunerin are possibly grandparents through opposite parents	2	1	Kazakhstan	9.05 (Luby)		2007	Semipalitinsk Region (Tarbagatai Mountain Range). 20 km. North of Urdzhar, 3-4 km. Northeast of Alekseyevka. Collected in West and South Valley.	47.26444444, 81.58472222	1000
PI 650968	GMAL 4755	GMAL 3642 MN 85‐26‐96	GMAL_3642_MN_85_26_96	M.sieversii	Hybrid	M.domestica - M.sieversii hybrid	-	-	Charlamoff	-	-	-	Charlamoff is a grandparent	2	1	Kazakhstan	9.05 (Luby)		2007	Semipalitinsk Region (Tarbagatai Mountain Range). 20 km. North of Urdzhar, 3-4 km. Northeast of Alekseyevka. Collected in West and South Valley.	47.26444444, 81.58472222	1000
PI 650969	GMAL 4756	GMAL 3626 MN 88‐27‐62	GMAL_3626_MN_88_27_62	M.sieversii	Hybrid	M.domestica - M.sieversii hybrid	KAZ_96_03_15_1	-	Alexander	-	-	-		2	1	Kazakhstan	9.02 (Luby)		2007	Semipalitinsk Region (Tarbagatai Mountain Range). 20 km. North of Urdzhar, 6 km. East-Northeast of Alekseyevka, on separate jeep trail. East Valley collection site. Collected on north end on flat by East River.	47.27805556, 81.59972222	1120
PI 650970	GMAL 4757	GMAL 3629 MN 88‐27‐73	GMAL_3629_MN_88_27_73	M.sieversii	Hybrid	M.domestica - M.sieversii hybrid	KAZ_95_08_06_1	-	Alexander	-	-	-	Alexander is a grandparent or great-grandparent	2	2	Kazakhstan	9.02 (Luby)		2007	Semipalitinsk Region (Tarbagatai Mountain Range). 20 km. North of Urdzhar, 6 km. East-Northeast of Alekseyevka, on separate jeep trail. East Valley collection site. Collected on north end on flat by East River.	47.27805556, 81.59972222	1120
PI 650971	GMAL 4758	GMAL 3634 MN 88‐27‐121	GMAL_3634_MN_88_27_121	M.sieversii	Hybrid	M.domestica - M.sieversii hybrid	-	-	Alexander	-	-	-	Alexander is a grandparent	2	1	Kazakhstan	9.05 (Luby)		2007	Semipalitinsk Region (Tarbagatai Mountain Range). 20 km. North of Urdzhar, 3-4 km. Northeast of Alekseyevka. Collected in Middle and South Valley, on slopes or edges.	47.26444444, 81.58472222	1000
PI 650972	GMAL 4759	GMAL 3637 MN 88‐28‐25	GMAL_3637_MN_88_28_25	M.sieversii	Hybrid	M.domestica - M.sieversii hybrid	KAZ_95_10_05F.1	-	Alexander	-	-	-		2	1	Kazakhstan	9.05 (Luby)		2007	Semipalitinsk Region (Tarbagatai Mountain Range). 20 km. North of Urdzhar, 3-4 km. Northeast of Alekseyevka. Collected from west end between Middle and South Valley, on a ridge.	47.26444444, 81.58472222	1000
PI 650973	GMAL 4760	GMAL 3640 MN 88‐28‐59	GMAL_3640_MN_88_28_59	M.sieversii	Hybrid	M.sieversii with domestic component	-	-	Yellow_Transparent	-	Gold_Reinette	-	Yellow_Transparent and Gold_Reinette are possibly grandparents through opposite parents	2	2	Kazakhstan	9.05 (Luby)		2007	Semipalitinsk Region (Tarbagatai Mountain Range). 20 km. North of Urdzhar, 3-4 km. Northeast of Alekseyevka. Collected in Middle and South Valley.	47.26444444, 81.58472222	1000
PI 650975	GMAL 4762	GMAL 3642 MN 88‐28‐121	GMAL_3642_MN_88_28_121	M.sieversii	Hybrid	M.domestica - M.sieversii hybrid	-	-	Charlamoff	-	-	-	Charlamoff is a grandparent	2	1	Kazakhstan	9.05 (Luby)		2007	Semipalitinsk Region (Tarbagatai Mountain Range). 20 km. North of Urdzhar, 3-4 km. Northeast of Alekseyevka. Collected in West and South Valley.	47.26444444, 81.58472222	1000
PI 650976	GMAL 4763	GMAL 3643 MN 88‐29‐26	GMAL_3643_MN_88_29_26	M.sieversii	Hybrid	M.domestica - M.sieversii hybrid	KAZ_95_10_01L	-	Charlamoff	-	-	-		2	1	Kazakhstan	9.05 (Luby)		2007	Semipalitinsk Region (Tarbagatai Mountain Range). 20 km. North of Urdzhar, 3-4 km. Northeast of Alekseyevka. Collected in West and South Valley.	47.26444444, 81.58472222	1000
PI 650977	GMAL 4764	GMAL 3643 MN 88‐29‐27	GMAL_3643_MN_88_29_27	M.sieversii	Hybrid	M.domestica - M.sieversii hybrid	KAZ_95_10_01L	-	Charlamoff	-	-	-		2	1	Kazakhstan	9.05 (Luby)		2007	Semipalitinsk Region (Tarbagatai Mountain Range). 20 km. North of Urdzhar, 3-4 km. Northeast of Alekseyevka. Collected in West and South Valley.	47.26444444, 81.58472222	1000
PI 650979	GMAL 4766	GMAL 3646 MN 88‐29‐50	GMAL_3646_MN_88_29_50	M.sieversii	Hybrid	M.domestica - M.sieversii hybrid	-	-	Gold_Reinette	-	-	-	Gold_Reinette is a grandparent	2	1	Kazakhstan	9.05 (Luby)		2007	Semipalitinsk Region (Tarbagatai Mountain Range). 20 km. North of Urdzhar, 3-4 km. Northeast of Alekseyevka. Collected in West and South Valley.	47.26444444, 81.58472222	1000
PI 650980	GMAL 4767	MN 88-29-56	MN_88_29_56	M.sieversii	M.sieversii	M.sieversii	-	-	-	-	-	-		2	1	Kazakhstan	9.05 (Luby)		2007	Semipalitinsk Region (Tarbagatai Mountain Range). 20 km. North of Urdzhar, 3-4 km. Northeast of Alekseyevka. Collected in West and South Valley.	47.26444444, 81.58472222	1000
PI 650981	GMAL 4768	GMAL 3683 MN 88‐29‐107	GMAL_3683_MN_88_29_107	M.sieversii	M.sieversii	M.sieversii	-	-	-	-	-	-		2	1	Kazakhstan	6.01 (Luby)		2007	Karatau Province. Boraldy River Forest area. 5 km. North of Boraldy Forest Camp which is 80 km. North of Chimkent.	42.88833333, 69.88111111	910
PI 650982	GMAL 4769	GMAL 3688 MN 88‐30‐27	GMAL_3688_MN_88_30_27	M.sieversii	M.sieversii	M.sieversii	-	-	-	-	-	-		2	1	Kazakhstan	6.01 (Luby)		2007	Karatau Province. Boraldy River Forest area. 5 km. North of Boraldy Forest Camp which is 80 km. North of Chimkent.	42.88833333, 69.88111111	910
PI 650983	GMAL 4770	GMAL 3689 MN 88‐30‐42	GMAL_3689_MN_88_30_42	M.sieversii	M.sieversii	M.sieversii	-	-	-	-	-	-		2	1	Kazakhstan	6.01 (Luby)		2007	Karatau Province. Boraldy River Forest area. 5 km. North of Boraldy Forest Camp which is 80 km. North of Chimkent.	42.88833333, 69.88111111	910
PI 650984	GMAL 4771	GMAL 3689 MN 88‐30‐43	GMAL_3689_MN_88_30_43	M.sieversii	M.sieversii	M.sieversii	-	-	-	-	-	-		2	1	Kazakhstan	6.01 (Luby)		2007	Karatau Province. Boraldy River Forest area. 5 km. North of Boraldy Forest Camp which is 80 km. North of Chimkent.	42.88833333, 69.88111111	910
PI 650985	GMAL 4772	MN 88-30-60	MN_88_30_60	M.sieversii	M.sieversii	M.sieversii	-	-	-	-	-	-		2	1	Kazakhstan	6.01 (Luby)		2007	Karatau Province. Boraldy River Forest area. 5 km. North of Boraldy Forest Camp which is 80 km. North of Chimkent.	42.88833333, 69.88111111	910
PI 650986	GMAL 4773	GMAL 3689 MN 88‐30‐67	GMAL_3689_MN_88_30_67	M.sieversii	M.sieversii	M.sieversii	-	-	-	-	-	-		2	1	Kazakhstan	6.01 (Luby)		2007	Karatau Province. Boraldy River Forest area. 5 km. North of Boraldy Forest Camp which is 80 km. North of Chimkent.	42.88833333, 69.88111111	910
PI 650987	GMAL 4774	MN 88-30-74	MN_88_30_74	M.sieversii	M.sieversii	M.sieversii	-	-	-	-	-	-		2	1	Kazakhstan	6.01 (Luby)		2007	Karatau Province. Boraldy River Forest area. 5 km. North of Boraldy Forest Camp which is 80 km. North of Chimkent.	42.88833333, 69.88111111	910
PI 650988	GMAL 4775	MN 88-31-2	MN_88_31_2	M.sieversii	Hybrid	M.sieversii with domestic component	-	-	-	-	-	-	Grosse_de_Saint_Clement is an ancestor - possibly great-grandparent but likely further	2	1	Kazakhstan	3.01 (Luby)		2007	Zielisky Alatau Province. Turgen Forest region - 120 hectares. Central part of Zielisky. Along stream next to North slope. Near Composer's house (site 32 in 1993) - from 1360-1200 m.	43.32916667, 77.59861111	1360
PI 650990	GMAL 4777	MN 88-31-51	MN_88_31_51	M.sieversii	Hybrid	M.sieversii with domestic component	-	-	-	-	-	-	Grosse_de_Saint_Clement is an ancestor - possibly great-grandparent but likely further	2	1	Kazakhstan	9.02 (Luby)		2007	Semipalitinsk Region (Tarbagatai Mountain Range). 20 km. North of Urdzhar, 6 km. East-Northeast of Alekseyevka, on separate jeep trail. East Valley collection site. Collected on north end on east slope above the flat.	47.27805556, 81.59972222	1120
PI 650991	GMAL 4778	GMAL 3970 MN 88‐31‐58	GMAL_3970_MN_88_31_58	M.sieversii	M.sieversii	M.sieversii	-	-	-	-	-	-		2	1	Kazakhstan	6.01 (Luby)		2007	Karatau Province. Boraldy River Forest area. 5 km. North of Boraldy Forest Camp which is 80 km. North of Chimkent. Landform: slighty inclined plateau.	42.88833333, 69.88111111	910
PI 650992	GMAL 4779	GMAL 4010 MN 80‐14‐21	GMAL_4010_MN_80_14_21	M.sieversii	Hybrid	M.domestica - M.sieversii hybrid	-	-	Alexander	-	-	-	Alexander is a grandparent	2	1	Kazakhstan	5.01 (Luby)		2007	Ketmen Mts. Village-Kirghiz sai. Southwest of Bol'shoye Asku Village. Heavily grazed area, no undergrowth. Heavily grazed area, no undergrowth.	43.33972222, 79.48166667	1640
PI 650993	GMAL 4780	MN 80-15-5	MN_80_15_5	M.sieversii	Hybrid	M.domestica - M.sieversii hybrid	KAZ_95_10_05F.1	-	Alexander	-	-	-		2	1	Kazakhstan	4 (Luby)		2007	9 km southeast of Lepinsk, 2 km southeast of Lepsinsk Forestry Camp. Incline 20%.	45.51722222, 80.72777778	1230
PI 650994	GMAL 4781	MN 80-15-11	MN_80_15_11	M.sieversii	Hybrid	M.domestica - M.sieversii hybrid	KAZ_95_10_05F.1	-	Alexander	-	-	-		2	1	Kazakhstan	4 (Luby)		2007	9 km southeast of Lepinsk, 2 km southeast of Lepsinsk Forestry Camp. Incline 20%.	45.51722222, 80.72777778	1230
PI 650998	GMAL 4785	GMAL 4055 MN 80‐16‐3	GMAL_4055_MN_80_16_3	M.sieversii	Hybrid	M.domestica - M.sieversii hybrid	Rosmarina_Bianca	-	-	-	-	-		2	1	Kazakhstan	12 (Luby)		2007	Talasky, Alatau. Located in "reserve" Aksu Jabagli. Collected near river.	42.32833333, 70.36888889	1010
PI 651000	GMAL 4787	MN 80-16-28	MN_80_16_28	M.sieversii	Hybrid	M.domestica - M.sieversii hybrid	-	-	Alexander	King_of_the_Pippins	-	-	Alexander x King_of_the_Pippins is one parent	2	1	Kazakhstan	5.01 (Luby)		2007	Ketmer Mts., Kirghiz sai. Southwest of Bol'shoye Aksa village. Heavily grazed area, no undergrowth.	43.29166667, 79.51388889	1660
PI 651001	GMAL 4788	GMAL 4047 MN 80‐16‐29	GMAL_4047_MN_80_16_29	M.sieversii	M.sieversii	M.sieversii	-	-	-	-	-	-		2	1	Kazakhstan	11 (Luby)		2007	Kok Bulak (Black Spring) Forestry Camp. 35 km southeast of Boraldy Camp visited in 1995. Collections made in and around camp-noth, east, south of camp.	42.70750000, 70.28944444	1040
PI 651002	GMAL 4789	MN 80-16-34	MN_80_16_34	M.sieversii	M.sieversii	M.sieversii	-	-	-	-	-	-		2	1	Kazakhstan	11 (Luby)		2007	Kok Bulak (Black Spring) Forestry Camp. 35 km southeast of Boraldy Camp visited in 1995. Collected along river east of camp.	42.67111111, 70.25777778	800
PI 651003	GMAL 4790	GMAL 4042 MN 88‐28‐74	GMAL_4042_MN_88_28_74	M.sieversii	Hybrid	M.sieversii with domestic component	-	-	Yellow_Transparent	-	Gold_Reinette	-	Yellow_Transparent and Gold_Reinette are possibly grandparents through opposite parents	2	1	Kazakhstan	9.05 (Luby)		2007	Semipalitinsk Region (Tarbagatai Mountain Range). 20 km. North of Urdzhar, 3-4 km. Northeast of Alekseyevka. Collected in Middle and South Valley.	47.26444444, 81.58472222	1000
PI 651004	GMAL 4791	GMAL 3646 MN 88‐29‐42	GMAL_3646_MN_88_29_42	M.sieversii	Hybrid	M.domestica - M.sieversii hybrid	-	-	Gold_Reinette	-	-	-	Gold_Reinette is a grandparent	2	1	Kazakhstan	9.05 (Luby)		2007	Semipalitinsk Region (Tarbagatai Mountain Range). 20 km. North of Urdzhar, 3-4 km. Northeast of Alekseyevka. Collected in West and South Valley.	47.26444444, 81.58472222	1000
PI 651006	GMAL 4793	GMAL 4039 MN 80‐15‐30	GMAL_4039_MN_80_15_30	M.sieversii	Hybrid	M.domestica - M.sieversii hybrid	-	-	Gold_Reinette	-	-	-	Gold_Reinette is a grandparent	2	1	Kazakhstan	5 (Luby)		2007	15km east of Topelevka-Djungarsky Range. 3 km southeast of Topelevka Forestry Camp. Collections made in radius around camp. Aspect flat.	45.41527780, 80.40277778	1250
PI 656998	GMAL 3541 .l	KAZ 93‐12‐02	KAZ_93_12_02	M.sieversii	M.sieversii	M.sieversii	-	-	-	-	-	-	Some exotic hybrids show up as distant relatives. Doesn't cluster differentially in PCA, though this likely has a small level of admixture.	2	1	Kazakhstan	5		1993	Kazakhstan, Sarkand, Village of Topolevka, Forestry Camp #16 Topolevka Forestry Area, Taldy-Kurgan region, Soldier's Gorge, Dzhungarksy Alatau; bottom of valley.	45.40000000, 80.41666667	1365
PI 656999	GMAL 3563 .q	KAZ 93‐31‐07	KAZ_93_31_07	M.sieversii	Hybrid	M.domestica - M.sieversii hybrid	-	-	Alexander	-	-	-	Alexander is a grandparent	2	1	Kazakhstan	8		1993	Kazakhstan, Aktogai Village, Issyk Arboretum.	43.43333333, 77.45000000	690
PI 657001	GMAL 3583 .c	KAZ 93-44-03	KAZ_93_44_03	M.sieversii	Hybrid	M.domestica - M.sieversii hybrid	-	-	Yellow_Bellflower	-	-	-	Likely GP-GC relationship with 'Yellow_Bellflower'. Closely related to various other M. domestica.	2	1	Kyrgyzstan	7.01		1993	Kyrgyzstan, near Dzhalal-abad, Koumhama Village, Ferganskiy Kherbet. Name of gorge means Crataegus, west of village.	41.26666667, 72.86666667	1550
PI 657002	GMAL 3608 .a	KAZ 95 06‐01	KAZ_95_06_01_2	M.sieversii	Hybrid	M.domestica - M.sieversii hybrid	KAZ_95_06_01_1	-	Charlamoff	-	-	-		2	1	Kazakhstan	9.03		1995	Semipalitinsk Region (Tarbagatai Mountain Range). 20 km. North of Urdzhar. 7 km. Northeast of Alekseyevka. Landform mostly hillside. Collected in North end of West Valley, upstream 3 km. from site 05 (GMAL's 3604-3607, GMAL's 3760-3789).	47.27000000, 81.57361111	990
PI 657004	GMAL 3610 .l	KAZ 95 06‐04	KAZ_95_06_04	M.sieversii	Hybrid	M.domestica - M.sieversii hybrid	-	-	Charlamoff	-	-	-	Charlamoff is a grandparent	2	1	Kazakhstan	9.03		1995	Semipalitinsk Region (Tarbagatai Mountain Range). 20 km. North of Urdzhar. 7 km. Northeast of Alekseyevka. Landform mostly hillside. Collected in North end of West Valley, upstream 3 km. from site 05 (GMAL's 3604-3607, GMAL's 3760-3789).	47.27000000, 81.57361111	990
PI 657005	GMAL 3614 .a	KAZ 95 06‐08	KAZ_95_06_08_1	M.sieversii	Hybrid	M.domestica - M.sieversii hybrid	KAZ_95_06_08	-	Charlamoff	-	-	-		2	1	Kazakhstan	9.03		1995	Semipalitinsk Region (Tarbagatai Mountain Range). 20 km. North of Urdzhar. 7 km. Northeast of Alekseyevka. Landform mostly hillside. Collected in North end of West Valley, upstream 3 km. from site 05 (GMAL's 3604-3607, GMAL's 3760-3789).	47.27000000, 81.57361111	990
PI 657006	GMAL 3614 .d	KAZ 95 06‐08	KAZ_95_06_08_2	M.sieversii	Hybrid	M.domestica - M.sieversii hybrid	KAZ_95_06_08	-	Charlamoff	-	-	-		2	1	Kazakhstan	9.03		1995	Semipalitinsk Region (Tarbagatai Mountain Range). 20 km. North of Urdzhar. 7 km. Northeast of Alekseyevka. Landform mostly hillside. Collected in North end of West Valley, upstream 3 km. from site 05 (GMAL's 3604-3607, GMAL's 3760-3789).	47.27000000, 81.57361111	990
PI 657008	GMAL 3616 .b	Kaz 95 07-02	Kaz_95_07_02_b1	M.sieversii	Hybrid	M.domestica - M.sieversii hybrid	KAZ_95_07_02	-	Gold_Reinette	-	-	-		2	1	Kazakhstan	9.01		1995	Semipalitinsk Region (Tarbagatai Mountain Range). 20 km. North of Urdzhar, 6 km. NE of Alekseyevka. Slopes of East-West Valley. Collected on north slope of North Valley. Between & East of sites 05 & 06 (GMAL's 3604-3615, GMAL's 3760-3789).	47.27055556, 81.57916667	960
PI 657009	GMAL 3616 .d	KAZ 95 07‐02	KAZ_95_07_02_1	M.sieversii	Hybrid	M.domestica - M.sieversii hybrid	KAZ_95_07_02	-	Gold_Reinette	-	-	-		2	1	Kazakhstan	9.01		1995	Semipalitinsk Region (Tarbagatai Mountain Range). 20 km. North of Urdzhar, 6 km. NE of Alekseyevka. Slopes of East-West Valley. Collected on north slope of North Valley. Between & East of sites 05 & 06 (GMAL's 3604-3615, GMAL's 3760-3789).	47.27055556, 81.57916667	960
PI 657010	GMAL 3616 .j	KAZ 95 07‐02	KAZ_95_07_02_2	M.sieversii	Hybrid	M.domestica - M.sieversii hybrid	KAZ_95_07_02	-	Gold_Reinette	-	-	-		2	1	Kazakhstan	9.01		1995	Semipalitinsk Region (Tarbagatai Mountain Range). 20 km. North of Urdzhar, 6 km. NE of Alekseyevka. Slopes of East-West Valley. Collected on north slope of North Valley. Between & East of sites 05 & 06 (GMAL's 3604-3615, GMAL's 3760-3789).	47.27055556, 81.57916667	960
PI 657011	GMAL 3619 .j	Kaz 95 07-05	Kaz_95_07_05.2	M.sieversii	Hybrid	M.domestica - M.sieversii hybrid	KAZ_95_07_05.4	-	-	-	-	-	Charlamoff is a grandparent	2	1	Kazakhstan	9.01		1995	Semipalitinsk Region (Tarbagatai Mountain Range). 20 km. North of Urdzhar, 6 km. NE of Alekseyevka. Slopes of East-West Valley. Collected on north slope of North Valley. Between & East of sites 05 & 06 (GMAL's 3604-3615, GMAL's 3760-3789).	47.27055556, 81.57916667	960
PI 657012	GMAL 3619 .m	Kaz 95 07-05	Kaz_95_07_05.1	M.sieversii	Hybrid	M.domestica - M.sieversii hybrid	-	-	Charlamoff	-	-	-	Charlamoff is a grandparent or great-grandparent	2	1	Kazakhstan	9.01		1995	Semipalitinsk Region (Tarbagatai Mountain Range). 20 km. North of Urdzhar, 6 km. NE of Alekseyevka. Slopes of East-West Valley. Collected on north slope of North Valley. Between & East of sites 05 & 06 (GMAL's 3604-3615, GMAL's 3760-3789).	47.27055556, 81.57916667	960
PI 657013	GMAL 3620 .e	KAZ 95 08‐01	KAZ_95_08_01.1	M.sieversii	Hybrid	M.domestica - M.sieversii hybrid	-	-	Charlamoff	-	-	-	Charlamoff is a grandparent	2	1	Kazakhstan	9.04		1995	Semipalitinsk Region (Tarbagatai Mountain Range). 20 km. North of Urdzhar. 5 km. Northeast of Alekseyevka. Collected mainly on west slopes in center of West Valley. Equidistant between sites 05 & 06 (GMAL's 3604-3615, GMAL's 3760-3789).	47.25555556, 81.57222222	920
PI 657014	GMAL 3620 .g	Kaz 95 08-01	Kaz_95_08_01.2	M.sieversii	Hybrid	M.domestica - M.sieversii hybrid	-	-	Charlamoff	-	-	-	Charlamoff is a grandparent	2	1	Kazakhstan	9.04		1995	Semipalitinsk Region (Tarbagatai Mountain Range). 20 km. North of Urdzhar. 5 km. Northeast of Alekseyevka. Collected mainly on west slopes in center of West Valley. Equidistant between sites 05 & 06 (GMAL's 3604-3615, GMAL's 3760-3789).	47.25555556, 81.57222222	920
PI 657016	GMAL 3622 .m	KAZ 95 08‐03	KAZ_95_08_03	M.sieversii	Hybrid	M.domestica - M.sieversii hybrid	-	-	Charlamoff	-	-	-	Charlamoff is a grandparent	2	1	Kazakhstan	9.04		1995	Semipalitinsk Region (Tarbagatai Mountain Range). 20 km. North of Urdzhar. 5 km. Northeast of Alekseyevka. Collected mainly on west slopes in center of West Valley. Equidistant between sites 05 & 06 (GMAL's 3604-3615, GMAL's 3760-3789).	47.25555556, 81.57222222	920
PI 657018	GMAL 3625 .a	Kaz 95 08-06	Kaz_95_08_06	M.sieversii	Hybrid	M.domestica - M.sieversii hybrid	KAZ_95_08_06_1	-	Alexander	-	-	-		2	1	Kazakhstan	9.04		1995	Semipalitinsk Region (Tarbagatai Mountain Range). 20 km. North of Urdzhar. 5 km. Northeast of Alekseyevka. Collected mainly on west slopes in center of West Valley. Equidistant between sites 05 & 06 (GMAL's 3604-3615, GMAL's 3760-3789).	47.25555556, 81.57222222	920
PI 657020	GMAL 3627 .a	KAZ 95 09‐03F	KAZ_95_09_03F_1	M.sieversii	Hybrid	M.sieversii with domestic component	KAZ_96_03_14.1	-	-	-	-	-		2	1	Kazakhstan	9.02		1995	Semipalitinsk Region (Tarbagatai Mountain Range). 20 km. North of Urdzhar, 6 km. East-Northeast of Alekseyevka, on separate jeep trail. East Valley collection site. Collected on north end on flat by East River.	47.27805556, 81.59972222	1120
PI 657021	GMAL 3627 .h	KAZ 95 09‐03F	KAZ_95_09_03F_2	M.sieversii	Hybrid	M.sieversii with domestic component	KAZ_96_03_14.1	-	-	-	-	-	Gragylling is a distant ancestor	2	1	Kazakhstan	9.02		1995	Semipalitinsk Region (Tarbagatai Mountain Range). 20 km. North of Urdzhar, 6 km. East-Northeast of Alekseyevka, on separate jeep trail. East Valley collection site. Collected on north end on flat by East River.	47.27805556, 81.59972222	1120
PI 657022	GMAL 3627 .l	KAZ 95 09-03F	KAZ_95_09_03F	M.sieversii	Hybrid	M.domestica - M.sieversii hybrid	KAZ_96_03_14.1	-	-	-	-	-	Shares extended haplotypes with 'Yellow Transparent' (possibly 3-4 generations removed)	2	1	Kazakhstan	9.02		1995	Semipalitinsk Region (Tarbagatai Mountain Range). 20 km. North of Urdzhar, 6 km. East-Northeast of Alekseyevka, on separate jeep trail. East Valley collection site. Collected on north end on flat by East River.	47.27805556, 81.59972222	1120
PI 657023	GMAL 3629 .d	KAZ 95 09‐05F	KAZ_95_09_05F_1	M.sieversii	Hybrid	M.domestica - M.sieversii hybrid	-	-	Gold_Reinette	-	-	-	Gold_Reinette is a grandparent	2	1	Kazakhstan	9.02		1995	Semipalitinsk Region (Tarbagatai Mountain Range). 20 km. North of Urdzhar, 6 km. East-Northeast of Alekseyevka, on separate jeep trail. East Valley collection site. Collected on north end on flat by East River.	47.27805556, 81.59972222	1120
PI 657024	GMAL 3629 .n	KAZ 95 09‐05F	KAZ_95_09_05F_2	M.sieversii	Hybrid	M.domestica - M.sieversii hybrid	-	-	Gold_Reinette	-	-	-	Gold_Reinette is a grandparent	2	1	Kazakhstan	9.02		1995	Semipalitinsk Region (Tarbagatai Mountain Range). 20 km. North of Urdzhar, 6 km. East-Northeast of Alekseyevka, on separate jeep trail. East Valley collection site. Collected on north end on flat by East River.	47.27805556, 81.59972222	1120
PI 657025	GMAL 3635 .m	KAZ 95 10‐03F	KAZ_95_10_03F_1	M.sieversii	Hybrid	M.domestica - M.sieversii hybrid	KAZ_96_03_09.1	-	Alexander	-	Charlamoff	-	Charlamoff is a likely grandparent. Alexander a likely grandparent or great grandparent	2	1	Kazakhstan	9.05		1995	Semipalitinsk Region (Tarbagatai Mountain Range). 20 km. North of Urdzhar, 3-4 km. Northeast of Alekseyevka. Collected in Middle and South Valley, on slopes or edges.	47.26444444, 81.58472222	1000
PI 657027	GMAL 3638 .b	KAZ 95 10‐06F	KAZ_95_10_06F	M.sieversii	Hybrid	M.domestica - M.sieversii hybrid	-	-	-	-	-	-	Gold_Reinette is a grandparent	2	1	Kazakhstan	9.05		1995	Semipalitinsk Region (Tarbagatai Mountain Range). 20 km. North of Urdzhar, 3-4 km. Northeast of Alekseyevka. Collected from Middle Valley.	47.26444444, 81.58472222	1000
PI 657028	GMAL 3682 .e	KAZ 95 18-03	KAZ_95_18_03	M.sieversii	M.sieversii	M.sieversii	-	-	-	-	-	-		2	1	Kazakhstan	6.01		1995	Karatau Province. Boraldy River Forest area. 5 km. North of Boraldy Forest Camp which is 80 km. North of Chimkent.	42.88833333, 69.88111111	910
PI 657029	GMAL 3682 .f	Kaz 95 18-03	Kaz_95_18_03.2	M.sieversii	M.sieversii	M.sieversii	-	-	-	-	-	-		2	1	Kazakhstan	6.01		1995	Karatau Province. Boraldy River Forest area. 5 km. North of Boraldy Forest Camp which is 80 km. North of Chimkent.	42.88833333, 69.88111111	910
PI 657030	GMAL 3682 .k	Kaz 95 18-03	Kaz_95_18_03.3	M.sieversii	M.sieversii	M.sieversii	-	-	-	-	-	-		2	1	Kazakhstan	6.01		1995	Karatau Province. Boraldy River Forest area. 5 km. North of Boraldy Forest Camp which is 80 km. North of Chimkent.	42.88833333, 69.88111111	910
PI 657031	GMAL 3683 .d	KAZ 95 18‐04	KAZ_95_18_04_1	M.sieversii	M.sieversii	M.sieversii	-	-	-	-	-	-		2	1	Kazakhstan	6.01		1995	Karatau Province. Boraldy River Forest area. 5 km. North of Boraldy Forest Camp which is 80 km. North of Chimkent.	42.88833333, 69.88111111	910
PI 657032	GMAL 3683 .f	KAZ 95 18‐04	KAZ_95_18_04_2	M.sieversii	M.sieversii	M.sieversii	-	-	-	-	-	-		2	1	Kazakhstan	6.01		1995	Karatau Province. Boraldy River Forest area. 5 km. North of Boraldy Forest Camp which is 80 km. North of Chimkent.	42.88833333, 69.88111111	910
PI 657033	GMAL 3683 .i	KAZ 95 18‐04	KAZ_95_18_04_3	M.sieversii	M.sieversii	M.sieversii	-	-	-	-	-	-		2	1	Kazakhstan	6.01		1995	Karatau Province. Boraldy River Forest area. 5 km. North of Boraldy Forest Camp which is 80 km. North of Chimkent.	42.88833333, 69.88111111	910
PI 657034	GMAL 3683 .n	Kaz 95 18-04	Kaz_95_18_04	M.sieversii	M.sieversii	M.sieversii	-	-	-	-	-	-		2	1	Kazakhstan	6.01		1995	Karatau Province. Boraldy River Forest area. 5 km. North of Boraldy Forest Camp which is 80 km. North of Chimkent.	42.88833333, 69.88111111	910
PI 657035	GMAL 3684 .a	KAZ 95 18-05	KAZ_95_18_05	M.sieversii	M.sieversii	M.sieversii	-	-	-	-	-	-		2	1	Kazakhstan	6.01		1995	Karatau Province. Boraldy River Forest area. 5 km. North of Boraldy Forest Camp which is 80 km. North of Chimkent.	42.88833333, 69.88111111	910
PI 657036	GMAL 3684 .b	KAZ 95 18‐05	KAZ_95_18_05_1	M.sieversii	M.sieversii	M.sieversii	-	-	-	-	-	-		2	1	Kazakhstan	6.01		1995	Karatau Province. Boraldy River Forest area. 5 km. North of Boraldy Forest Camp which is 80 km. North of Chimkent.	42.88833333, 69.88111111	910
PI 657037	GMAL 3684 .l	KAZ 95 18‐05	KAZ_95_18_05_2	M.sieversii	M.sieversii	M.sieversii	-	-	-	-	-	-		2	1	Kazakhstan	6.01		1995	Karatau Province. Boraldy River Forest area. 5 km. North of Boraldy Forest Camp which is 80 km. North of Chimkent.	42.88833333, 69.88111111	910
PI 657038	GMAL 3685 .d	Kaz 95 18-06	Kaz_95_18_06.3	M.sieversii	M.sieversii	M.sieversii	-	-	-	-	-	-		2	1	Kazakhstan	6.01		1995	Karatau Province. Boraldy River Forest area. 5 km. North of Boraldy Forest Camp which is 80 km. North of Chimkent.	42.88833333, 69.88111111	910
PI 657039	GMAL 3685 .e	KAZ 95 18‐06	KAZ_95_18_06.1	M.sieversii	M.sieversii	M.sieversii	-	-	-	-	-	-		2	1	Kazakhstan	6.01		1995	Karatau Province. Boraldy River Forest area. 5 km. North of Boraldy Forest Camp which is 80 km. North of Chimkent.	42.88833333, 69.88111111	910
PI 657040	GMAL 3685 .f	Kaz 95 18-06	Kaz_95_18_06.2	M.sieversii	M.sieversii	M.sieversii	-	-	-	-	-	-		2	1	Kazakhstan	6.01		1995	Karatau Province. Boraldy River Forest area. 5 km. North of Boraldy Forest Camp which is 80 km. North of Chimkent.	42.88833333, 69.88111111	910
PI 657041	GMAL 3687 .a	Kaz 95 18-08	Kaz_95_18_08.2	M.sieversii	M.sieversii	M.sieversii	-	-	-	-	-	-		2	1	Kazakhstan	6.01		1995	Karatau Province. Boraldy River Forest area. 5 km. North of Boraldy Forest Camp which is 80 km. North of Chimkent.	42.88833333, 69.88111111	910
PI 657043	GMAL 3687 .h	KAZ 95 18-08	KAZ_95_18_08.1	M.sieversii	M.sieversii	M.sieversii	-	-	-	-	-	-		2	1	Kazakhstan	6.01		1995	Karatau Province. Boraldy River Forest area. 5 km. North of Boraldy Forest Camp which is 80 km. North of Chimkent.	42.88833333, 69.88111111	910
PI 657044	GMAL 3688 .h	Kaz 95 18-09	Kaz_95_18_09	M.sieversii	M.sieversii	M.sieversii	-	-	-	-	-	-		2	1	Kazakhstan	6.01		1995	Karatau Province. Boraldy River Forest area. 5 km. North of Boraldy Forest Camp which is 80 km. North of Chimkent.	42.88833333, 69.88111111	910
PI 657045	GMAL 3688 .n	KAZ 95 18‐09	KAZ_95_18_09_1	M.sieversii	M.sieversii	M.sieversii	-	-	-	-	-	-		2	1	Kazakhstan	6.01		1995	Karatau Province. Boraldy River Forest area. 5 km. North of Boraldy Forest Camp which is 80 km. North of Chimkent.	42.88833333, 69.88111111	910
PI 657046	GMAL 3689 .c	Kaz 95 18-10	Kaz_95_18_10.3	M.sieversii	M.sieversii	M.sieversii	-	-	-	-	-	-		2	1	Kazakhstan	6.01		1995	Karatau Province. Boraldy River Forest area. 5 km. North of Boraldy Forest Camp which is 80 km. North of Chimkent.	42.88833333, 69.88111111	910
PI 657047	GMAL 3689 .i	KAZ 95 18‐10	KAZ_95_18_10_2	M.sieversii	M.sieversii	M.sieversii	-	-	-	-	-	-		2	1	Kazakhstan	6.01		1995	Karatau Province. Boraldy River Forest area. 5 km. North of Boraldy Forest Camp which is 80 km. North of Chimkent.	42.88833333, 69.88111111	910
PI 657048	GMAL 3689 .m	Kaz 95 18-10	Kaz_95_18_10.5	M.sieversii	M.sieversii	M.sieversii	-	-	-	-	-	-		2	1	Kazakhstan	6.01		1995	Karatau Province. Boraldy River Forest area. 5 km. North of Boraldy Forest Camp which is 80 km. North of Chimkent.	42.88833333, 69.88111111	910
PI 657049	GMAL 3689 .n	Kaz 95 18-10	Kaz_95_18_10.4	M.sieversii	M.sieversii	M.sieversii	-	-	-	-	-	-		2	1	Kazakhstan	6.01		1995	Karatau Province. Boraldy River Forest area. 5 km. North of Boraldy Forest Camp which is 80 km. North of Chimkent.	42.88833333, 69.88111111	910
PI 657050	GMAL 3689 .p	KAZ 95 18‐10	KAZ_95_18_10_3	M.sieversii	M.sieversii	M.sieversii	-	-	-	-	-	-		2	1	Kazakhstan	6.01		1995	Karatau Province. Boraldy River Forest area. 5 km. North of Boraldy Forest Camp which is 80 km. North of Chimkent.	42.88833333, 69.88111111	910
PI 657051	GMAL 3690 .d	KAZ 95 18‐11	KAZ_95_18_11_1	M.sieversii	M.sieversii	M.sieversii	-	-	-	-	-	-		2	1	Kazakhstan	6.01		1995	Karatau Province. Boraldy River Forest area. 5 km. North of Boraldy Forest Camp which is 80 km. North of Chimkent.	42.88833333, 69.88111111	910
PI 657052	GMAL 3690 .o	KAZ 95 18‐11	KAZ_95_18_11_2	M.sieversii	M.sieversii	M.sieversii	-	-	-	-	-	-		2	1	Kazakhstan	6.01		1995	Karatau Province. Boraldy River Forest area. 5 km. North of Boraldy Forest Camp which is 80 km. North of Chimkent.	42.88833333, 69.88111111	910
PI 657053	GMAL 3691 .b	KAZ 95 18‐14	KAZ_95_18_14_1	M.sieversii	M.sieversii	M.sieversii	-	-	-	-	-	-		2	1	Kazakhstan	6.01		1995	Karatau Province. Boraldy River Forest area. 5 km. North of Boraldy Forest Camp which is 80 km. North of Chimkent.	42.88833333, 69.88111111	910
PI 657054	GMAL 3691 .f	KAZ 95 18‐14	KAZ_95_18_14_2	M.sieversii	M.sieversii	M.sieversii	-	-	-	-	-	-		2	1	Kazakhstan	6.01		1995	Karatau Province. Boraldy River Forest area. 5 km. North of Boraldy Forest Camp which is 80 km. North of Chimkent.	42.88833333, 69.88111111	910
PI 657055	GMAL 3691 .j	Kaz 95 18-14	Kaz_95_18_14	M.sieversii	M.sieversii	M.sieversii	-	-	-	-	-	-		2	1	Kazakhstan	6.01		1995	Karatau Province. Boraldy River Forest area. 5 km. North of Boraldy Forest Camp which is 80 km. North of Chimkent.	42.88833333, 69.88111111	910
PI 657056	GMAL 3691 .m	KAZ 95 18‐14	KAZ_95_18_14_3	M.sieversii	M.sieversii	M.sieversii	-	-	-	-	-	-		2	1	Kazakhstan	6.01		1995	Karatau Province. Boraldy River Forest area. 5 km. North of Boraldy Forest Camp which is 80 km. North of Chimkent.	42.88833333, 69.88111111	910
PI 657057	GMAL 3762 .g	Kaz 95 05-01P-3	Kaz_95_05_01P_3.4	M.sieversii	Hybrid	M.domestica - M.sieversii hybrid	-	-	Gold_Reinette	-	-	-	One grandparent is Gold_Reinette	2	1	Kazakhstan	9		1995	Semipalitinsk Region (Tarbagatai Mountain Range). Village of Alekseyevka. 4 km. Northeast of Alekseyevka, 20 km. North of Urdzhar. Flat area near stream. Collected in South end of West Valley. Coordinated in Urdzhar: 47-05-01, 81-37-49.	47.24416667, 81.57055556	870
PI 657058	GMAL 3762 .h	Kaz 95 05-01P-3	Kaz_95_05_01P_3.3	M.sieversii	Hybrid	M.domestica - M.sieversii hybrid	-	-	Gold_Reinette	-	-	-	One grandparent is Gold_Reinette	2	1	Kazakhstan	9		1995	Semipalitinsk Region (Tarbagatai Mountain Range). Village of Alekseyevka. 4 km. Northeast of Alekseyevka, 20 km. North of Urdzhar. Flat area near stream. Collected in South end of West Valley. Coordinated in Urdzhar: 47-05-01, 81-37-49.	47.24416667, 81.57055556	870
PI 657059	GMAL 3762 .n	Kaz 95 05-01P-3	Kaz_95_05_01P_3.5	M.sieversii	Hybrid	M.domestica - M.sieversii hybrid	-	-	Gold_Reinette	-	-	-	One grandparent is Gold_Reinette	2	1	Kazakhstan	9		1995	Semipalitinsk Region (Tarbagatai Mountain Range). Village of Alekseyevka. 4 km. Northeast of Alekseyevka, 20 km. North of Urdzhar. Flat area near stream. Collected in South end of West Valley. Coordinated in Urdzhar: 47-05-01, 81-37-49.	47.24416667, 81.57055556	870
PI 657060	GMAL 3764 .e	KAZ 95 05-01P-5	KAZ_95_05_01P_5.1	M.sieversii	Hybrid	M.sieversii with domestic component	-	-	-	-	-	-	Shares extended haplotypes with Alexander (possibly 3-4 generations removed).	2	1	Kazakhstan	9		1995	Semipalitinsk Region (Tarbagatai Mountain Range). Village of Alekseyevka. 4 km. Northeast of Alekseyevka, 20 km. North of Urdzhar. Flat area near stream. Collected in South end of West Valley. Coordinated in Urdzhar: 47-05-01, 81-37-49.	47.24416667, 81.57055556	870
PI 657061	GMAL 3764 .l	Kaz 95 05-01P-5	Kaz_95_05_01P_5.2	M.sieversii	Hybrid	M.domestica - M.sieversii hybrid	-	-	Alexander	-	-	-	Alexander is a grandparent	2	1	Kazakhstan	9		1995	Semipalitinsk Region (Tarbagatai Mountain Range). Village of Alekseyevka. 4 km. Northeast of Alekseyevka, 20 km. North of Urdzhar. Flat area near stream. Collected in South end of West Valley. Coordinated in Urdzhar: 47-05-01, 81-37-49.	47.24416667, 81.57055556	870
PI 657062	GMAL 3775 .h	KAZ 95 05‐01P‐16	KAZ_95_05_01P_16	M.sieversii	M.sieversii	M.sieversii	-	-	-	-	-	-		2	1	Kazakhstan	9		1995	Semipalitinsk Region (Tarbagatai Mountain Range). Village of Alekseyevka. 4 km. Northeast of Alekseyevka, 20 km. North of Urdzhar. Flat area near stream. Collected in South end of West Valley. Coordinated in Urdzhar: 47-05-01, 81-37-49.	47.24416667, 81.57055556	870
PI 657063	GMAL 3781 .b	Kaz 95 05-01P-22	Kaz_95_05_01P_22	M.sieversii	M.sieversii	M.sieversii	-	-	-	-	-	-		2	1	Kazakhstan	9		1995	Semipalitinsk Region (Tarbagatai Mountain Range). Village of Alekseyevka. 4 km. Northeast of Alekseyevka, 20 km. North of Urdzhar. Flat area near stream. Collected in South end of West Valley. Coordinated in Urdzhar: 47-05-01, 81-37-49.	47.24416667, 81.57055556	870
PI 657064	GMAL 3781 .c	KAZ 95 05‐01P‐22	KAZ_95_05_01P_22_2	M.sieversii	M.sieversii	M.sieversii	-	-	-	-	-	-		2	1	Kazakhstan	9		1995	Semipalitinsk Region (Tarbagatai Mountain Range). Village of Alekseyevka. 4 km. Northeast of Alekseyevka, 20 km. North of Urdzhar. Flat area near stream. Collected in South end of West Valley. Coordinated in Urdzhar: 47-05-01, 81-37-49.	47.24416667, 81.57055556	870
PI 657065	GMAL 3781 .n	KAZ 95 05‐01P‐22	KAZ_95_05_01P_22_3	M.sieversii	Hybrid	M.domestica - M.sieversii hybrid	-	-	Yellow_Transparent	-	-	-	Yellow_Transparent is a grandparent	2	1	Kazakhstan	9		1995	Semipalitinsk Region (Tarbagatai Mountain Range). Village of Alekseyevka. 4 km. Northeast of Alekseyevka, 20 km. North of Urdzhar. Flat area near stream. Collected in South end of West Valley. Coordinated in Urdzhar: 47-05-01, 81-37-49.	47.24416667, 81.57055556	870
PI 657066	GMAL 3785 .b	KAZ 95 05-01P-26	KAZ_95_05_01P_26	M.sieversii	M.sieversii	M.sieversii	-	-	-	-	-	-		2	1	Kazakhstan	9		1995	Semipalitinsk Region (Tarbagatai Mountain Range). Village of Alekseyevka. 4 km. Northeast of Alekseyevka, 20 km. North of Urdzhar. Flat area near stream. Collected in South end of West Valley. Coordinated in Urdzhar: 47-05-01, 81-37-49.	47.24416667, 81.57055556	870
PI 657067	GMAL 3975 .d	Kaz 95 18-02P-6	Kaz_95_18_02P_6	M.sieversii	M.sieversii	M.sieversii	-	-	-	-	-	-		2	1	Kazakhstan	6.01		1995	Karatau Province. Boraldy River Forest area. 5 km. North of Boraldy Forest Camp which is 80 km. North of Chimkent. Landform: slighty inclined plateau.	42.88833333, 69.88111111	910
PI 657068	GMAL 3975 .g	KAZ 95 18‐02P‐6	KAZ_95_18_02P_6_1	M.sieversii	M.sieversii	M.sieversii	-	-	-	-	-	-		2	1	Kazakhstan	6.01		1995	Karatau Province. Boraldy River Forest area. 5 km. North of Boraldy Forest Camp which is 80 km. North of Chimkent. Landform: slighty inclined plateau.	42.88833333, 69.88111111	910
PI 657069	GMAL 3975 .k	KAZ 95 18‐02P‐6	KAZ_95_18_02P_6_2	M.sieversii	M.sieversii	M.sieversii	-	-	-	-	-	-		2	1	Kazakhstan	6.01		1995	Karatau Province. Boraldy River Forest area. 5 km. North of Boraldy Forest Camp which is 80 km. North of Chimkent. Landform: slighty inclined plateau.	42.88833333, 69.88111111	910
PI 657070	GMAL 3975 .l	Kaz 95 18-02P-6	Kaz_95_18_02P_6_l1	M.sieversii	M.sieversii	M.sieversii	-	-	-	-	-	-		2	1	Kazakhstan	6.01		1995	Karatau Province. Boraldy River Forest area. 5 km. North of Boraldy Forest Camp which is 80 km. North of Chimkent. Landform: slighty inclined plateau.	42.88833333, 69.88111111	910
PI 657071	GMAL 3975 .m	KAZ 95 18‐02P‐6	KAZ_95_18_02P_6_3	M.sieversii	M.sieversii	M.sieversii	-	-	-	-	-	-		2	1	Kazakhstan	6.01		1995	Karatau Province. Boraldy River Forest area. 5 km. North of Boraldy Forest Camp which is 80 km. North of Chimkent. Landform: slighty inclined plateau.	42.88833333, 69.88111111	910
PI 657072	GMAL 3989 .a	Kaz 95 18-02P-20	KAZ_96_09_01P_2	M.sieversii	M.sieversii	M.sieversii	-	-	-	-	-	-		2	2	Kazakhstan	6.01		1995	Karatau Province. Boraldy River Forest area. 5 km. North of Boraldy Forest Camp which is 80 km. North of Chimkent. Landform: slighty inclined plateau.	42.88833333, 69.88111111	910
PI 657073	GMAL 3989 .f	Kaz 95 18-02P-20	Kaz_95_18_02P_20.5	M.sieversii	M.sieversii	M.sieversii	-	-	-	-	-	-		2	1	Kazakhstan	6.01		1995	Karatau Province. Boraldy River Forest area. 5 km. North of Boraldy Forest Camp which is 80 km. North of Chimkent. Landform: slighty inclined plateau.	42.88833333, 69.88111111	910
PI 657074	GMAL 3989 .k	Kaz 95 18-02P-20	Kaz_95_18_02P_20.3	M.sieversii	M.sieversii	M.sieversii	-	-	-	-	-	-		2	1	Kazakhstan	6.01		1995	Karatau Province. Boraldy River Forest area. 5 km. North of Boraldy Forest Camp which is 80 km. North of Chimkent. Landform: slighty inclined plateau.	42.88833333, 69.88111111	910
PI 657075	GMAL 3999 .b	KAZ 95 18‐02P‐30	KAZ_95_18_02P_30_1	M.sieversii	M.sieversii	M.sieversii	-	-	-	-	-	-	This may have a small domestic component, as it shares significant haplotyeps with some Eastern European/Western Asian cultivars.	2	1	Kazakhstan	6.01		1995	Karatau Province. Boraldy River Forest area. 5 km. North of Boraldy Forest Camp which is 80 km. North of Chimkent. Landform: slighty inclined plateau.	42.88833333, 69.88111111	910
PI 657076	GMAL 3999 .o	KAZ 95 18‐02P‐30	KAZ_95_18_02P_30_2	M.sieversii	M.sieversii	M.sieversii	-	-	-	-	-	-		2	1	Kazakhstan	6.01		1995	Karatau Province. Boraldy River Forest area. 5 km. North of Boraldy Forest Camp which is 80 km. North of Chimkent. Landform: slighty inclined plateau.	42.88833333, 69.88111111	910
PI 657078	GMAL 4000 .g	KAZ 95 18-02P-31	KAZ_95_18_02P_31	M.sieversii	M.sieversii	M.sieversii	-	-	-	-	-	-		2	1	Kazakhstan	6.01		1995	Karatau Province. Boraldy River Forest area. 5 km. North of Boraldy Forest Camp which is 80 km. North of Chimkent. Landform: slighty inclined plateau.	42.88833333, 69.88111111	910
PI 657080	GMAL 4002 .e	KAZ 95 18-02P-33	KAZ_95_18_02P_33	M.sieversii	M.sieversii	M.sieversii	-	-	-	-	-	-		2	1	Kazakhstan	6.01		1995	Karatau Province. Boraldy River Forest area. 5 km. North of Boraldy Forest Camp which is 80 km. North of Chimkent. Landform: slighty inclined plateau.	42.88833333, 69.88111111	910
PI 657081	GMAL 4002 .f	Kaz 95 18-02P-33	Kaz_95_18_02P_33.2	M.sieversii	M.sieversii	M.sieversii	-	-	-	-	-	-		2	1	Kazakhstan	6.01		1995	Karatau Province. Boraldy River Forest area. 5 km. North of Boraldy Forest Camp which is 80 km. North of Chimkent. Landform: slighty inclined plateau.	42.88833333, 69.88111111	910
PI 657082	GMAL 4002 .g	KAZ 95 18‐02P‐33	KAZ_95_18_02P_33_2	M.sieversii	M.sieversii	M.sieversii	-	-	-	-	-	-		2	1	Kazakhstan	6.01		1995	Karatau Province. Boraldy River Forest area. 5 km. North of Boraldy Forest Camp which is 80 km. North of Chimkent. Landform: slighty inclined plateau.	42.88833333, 69.88111111	910
PI 657083	GMAL 4002 .h	KAZ 95 18‐02P‐33	KAZ_95_18_02P_33_3	M.sieversii	M.sieversii	M.sieversii	-	-	-	-	-	-		2	1	Kazakhstan	6.01		1995	Karatau Province. Boraldy River Forest area. 5 km. North of Boraldy Forest Camp which is 80 km. North of Chimkent. Landform: slighty inclined plateau.	42.88833333, 69.88111111	910
PI 657084	GMAL 4002 .l	Kaz 95 18-02P-33	Kaz_95_18_02P_33.1	M.sieversii	M.sieversii	M.sieversii	-	-	-	-	-	-		2	1	Kazakhstan	6.01		1995	Karatau Province. Boraldy River Forest area. 5 km. North of Boraldy Forest Camp which is 80 km. North of Chimkent. Landform: slighty inclined plateau.	42.88833333, 69.88111111	910
PI 657085	GMAL 4011 .p	KAZ 96 01‐03	KAZ_96_01_03	M.sieversii	Hybrid	M.domestica - M.sieversii hybrid	-	-	Gold_Reinette	-	-	-	Gold_Reinette is a likely grandparent or great-grandparent	2	1	Kazakhstan	5.01		1996	Ketmen Mts. Village-Kirghiz sai. Southwest of Bol'shoye Asku Village. Heavily grazed area, no undergrowth.	43.33972222, 79.48166667	1640
PI 657086	GMAL 4020 .i	KAZ 96 03-11	KAZ_96_03_11	M.sieversii	Hybrid	M.domestica - M.sieversii hybrid	KAZ_96_03_11_1	-	Charlamoff	-	-	-		2	1	Kazakhstan	9.05		1996	Semipalitinsk Region-Tarbagatai Mt. region. 4 km northeast of Alekseyevka, 20 km north of Urdzhar. Collected near 03-10.	47.26777778, 81.58250000	880
PI 657087	GMAL 4024 .i	KAZ 96 03‐15	KAZ_96_03_15_2	M.sieversii	Hybrid	M.domestica - M.sieversii hybrid	KAZ_96_03_15_1	-	Alexander	-	-	-		2	1	Kazakhstan	9.02		1996	Semipalitinsk Region-Tarbagatai Mt. region. 4 km northeast of Alekseyevka, 20 km north of Urdzhar. Near 03-14, 1/2km north of 03-14.	47.26805556, 81.59166667	1030
PI 657088	GMAL 4028 .g	KAZ 96 05‐05	KAZ_96_05_05_2	M.sieversii	Hybrid	M.sieversii with domestic component	-	-	-	-	-	-	Some Russian domestic cultivars may be distant ancestors.	2	1	Kazakhstan	4.02		1996	Andreyevka District-Djungarsky Mt. range. 5 miles northwest of Konstantinova.	45.68361111, 81.86250000	1190
PI 657089	GMAL 4032 .s	KAZ 96 07-03	KAZ_96_07_03	M.sieversii	Hybrid	M.sieversii with domestic component	-	-	Gold_Reinette	-	-	-	Gold_Reinette is a likely grandparent	2	1	Kazakhstan	5		1996	15km east of Topelevka-Djungarsky Range. 3 km southeast of Topelevka Forestry Camp. Collections made in radius around camp. Incline 10%, northwest.	45.40722222, 80.43944444	1460
PI 657090	GMAL 4036 .o	KAZ 96 07‐07	KAZ_96_07_07_2	M.sieversii	Hybrid	M.domestica - M.sieversii hybrid	KAZ_96_07_07_1	-	Zigeunerin	Spasovka_Kvasna	-	-		2	1	Kazakhstan	5		1996	15km east of Topelevka-Djungarsky Range. 3 km southeast of Topelevka Forestry Camp. Collections made in radius around camp. Collected near GMAL 4256.	45.40472222, 80.40694444	1220
PI 657092	GMAL 4039 .g	KAZ 96 07-10	KAZ_96_07_10	M.sieversii	M.domestica	M.domestica	Alexander	-	-	-	Gold_Reinette	-		2	1	Kazakhstan	5		1996	15km east of Topelevka-Djungarsky Range. 3 km southeast of Topelevka Forestry Camp. Collections made in radius around camp. Aspect flat.	85.41527778, 80.40277778	1250
PI 657093	GMAL 4039 .x	KAZ 96 07‐10	KAZ_96_07_10.1	M.sieversii	Hybrid	M.domestica - M.sieversii hybrid	-	-	Gold_Reinette	-	-	-	Gold_Reinette is a grandparent	2	1	Kazakhstan	5		1996	15km east of Topelevka-Djungarsky Range. 3 km southeast of Topelevka Forestry Camp. Collections made in radius around camp. Aspect flat.	85.41527778, 80.40277778	1250
PI 657094	GMAL 4049 .x	KAZ 96 08‐13	KAZ_96_08_13	M.sieversii	Hybrid	M.domestica - M.sieversii hybrid	-	-	Alexander	King_of_the_Pippins	-	-	Alexander x King_of_the_Pippins is one parent	2	1	Kazakhstan	11		1996	Kok Bulak (Black Spring) Forestry Camp. 35 km southeast of Boraldy Camp visited in 1995. Collections made in and around camp-north, east, south of camp.	42.66583333, 70.24722222	780
PI 657095	GMAL 4051 .a	KAZ 96 08‐15	KAZ_96_08_15_2	M.sieversii	Hybrid	M.domestica - M.sieversii hybrid	KAZ_96_08_15_1	-	Rosmarina_Bianca	Kostlicher	-	-		2	1	Kazakhstan	11		1996	Kok Bulak (Black Spring) Forestry Camp. 35 km southeast of Boraldy Camp visited in 1995. Collections made in and around camp-north, east, south of camp.	42.66916667, 70.25111111	840
PI 657096	GMAL 4051 .v	KAZ 96 08‐15	KAZ_96_08_15_3	M.sieversii	Hybrid	M.domestica - M.sieversii hybrid	KAZ_96_08_15_1	-	Rosmarina_Bianca	Kostlicher	Kostlicher	-	Domestic portions of both sides of pedigree	2	1	Kazakhstan	11		1996	Kok Bulak (Black Spring) Forestry Camp. 35 km southeast of Boraldy Camp visited in 1995. Collections made in and around camp-north, east, south of camp.	42.66916667, 70.25111111	840
PI 657097	GMAL 4053 .d	KAZ 96 08‐17	KAZ_96_08_17_4	M.sieversii	Hybrid	M.domestica - M.sieversii hybrid	KAZ_96_08_17	-	Alexander	King_of_the_Pippins	-	-	Rosmarina_Bianca is a great-grandparent through second parent	2	1	Kazakhstan	11		1996	Kok Bulak (Black Spring) Forestry Camp. 35 km southeast of Boraldy Camp visited in 1995. Collections made in and around camp-north, east, south of camp.	42.66250000, 70.25361111	930
PI 657099	GMAL 4053 .v	KAZ 96 08-17	KAZ_96_08_17_vi	M.sieversii	Hybrid	M.domestica - M.sieversii hybrid	KAZ_96_08_17	-	Alexander	King_of_the_Pippins	-	-	Yellow_Bellflower is a great-grandparent through second parent	2	1	Kazakhstan	11		1996	Kok Bulak (Black Spring) Forestry Camp. 35 km southeast of Boraldy Camp visited in 1995. Collections made in and around camp-north, east, south of camp.	42.66250000, 70.25361111	930
PI 657100	GMAL 4054 .a	KAZ 96 09‐02	KAZ_96_09_02_1	M.sieversii	M. domestica	M.domestica	Rosmarina_Bianca	-	-	-	Rosmarina_Bianca	King_of_the_Pippins	pedigree is fully domestic	2	1	Kazakhstan	12		1996	Talasky, Alatau. Located in "reserve" Aksu Jabagli. Collected near river.	42.32833333, 70.36888889	1010
PI 657101	GMAL 4054 .e	KAZ 96 09-02	KAZ_96_09_02	M.sieversii	M.domestica	M.domestica	Rosmarina_Bianca	-	-	-	King_of_the_Pippins	Rosmarina_Bianca	Completely modern in genetic background. Also remarkably inbred, as one grandparent through unknown parent is the same as the identified parent.	2	1	Kazakhstan	12		1996	Talasky, Alatau. Located in "reserve" Aksu Jabagli. Collected near river.	42.32833333, 70.36888889	1010
PI 657103	GMAL 4056 .r	KAZ 96 09-05	KAZ_96_09_05.2	M.sieversii	M.domestica	M.domestica	King_of_the_Pippins	Kantil_Sinap	Reinette_de_Hollande	-	-	-	Noted as being seed from fruit "collected by Slava" and that the tree was not observed. As this came from collected seed, both parents were present in the original collection site.	2	1	Kazakhstan	12		1996	Talasky, Alatau. Located in "reserve" Aksu Jabagli. Collected near river.	42.31611111, 70.37388889	1025
PI 657104	GMAL 4069 .e	KAZ 96 01-01P-13	KAZ_96_01_01P_13	M.sieversii	Hybrid	M.domestica - M.sieversii hybrid	-	-	Alexander	-	-	-	Alexander is either a grandparent or great-grandparent	2	1	Kazakhstan	5.01		1996	Ketmen Mts., Kirghiz sai. Southwest of Bol'shoye Aksu village. Heavily grazed area, no undergrowth. Elevation 1600-1660 meters.	43.29166667, 79.51388889	1660
PI 657105	GMAL 4056 .d	KAZ 96 09-05	KAZ_96_09_05.3	M.sieversii	Hybrid	M.domestica - M.sieversii hybrid	King_of_the_Pippins	-	Reinette_de_Hollande	-	-	-		2	1	Kazakhstan	12		1996	Talasky, Alatau. Located in "reserve" Aksu Jabagli. Collected near river.	42.31611111, 70.37388889	1025
PI 657105	GMAL 4076 .d	KAZ 96 01‐01P‐20	KAZ_96_01_01P_20_2	M.sieversii	Hybrid	M.sieversii with domestic component	-	-	-	-	-	-	Gold_Reinette is a likely ancestor - great-grandparent or further	2	1	Kazakhstan	5.01		1996	Ketmen Mts., Kirghiz sai. Southwest of Bol'shoye Aksu village. Heavily grazed area, no undergrowth. Elevation 1600-1660 meters.	43.29166667, 79.51388889	1660
PI 657106	GMAL 4082 .b	KAZ 96 02‐01P‐6	KAZ_96_02_01P_6.1	M.sieversii	M.sieversii	M.sieversii	-	-	-	-	-	-		2	1	Kazakhstan	3		1996	Zielisky Alatau. 17 km SSw of Almaty center-Aksay river. West side of Zieliesky Apple Belt. Landform: Valley near river.	43.11916667, 76.79833333	1260
PI 657107	GMAL 4087 .b	KAZ 96 02‐01P‐11	KAZ_96_02_01P_11_2	M.sieversii	Hybrid	M.sieversii with domestic component	-	-	-	-	-	-	Anis_Aliy is a clear ancestor.	2	1	Kazakhstan	3		1996	Zielisky Alatau. 17 km SSw of Almaty center-Aksay river. West side of Zieliesky Apple Belt. Landform: Valley near river.	43.11916667, 76.79833333	1260
PI 657108	GMAL 4103 .a	KAZ 96 03‐01P‐7	KAZ_96_03_01P_7	M.sieversii	M.sieversii	M.sieversii	-	-	-	-	-	-		2	1	Kazakhstan	9.01		1996	Semipalitinsk Region. 4 km northeast of Alekseyevka, 20 km north of Urdzhar. Elevation between 820-860.	47.26777778, 81.58250000	820
PI 657109	GMAL 4206 .f	KAZ 96 06‐01P‐23	KAZ_96_06_01P_23	M.sieversii	Hybrid	M.domestica - M.sieversii hybrid	-	-	Suislepper	-	-	-	Suislepper is a grandparent	2	1	Kazakhstan	4		1996	9km southeast of Lepsinsk, 3km southwest of Lepsinsk Forestry Camp. Sampled area down the bank, along the river and up the bank on the other side. Collected in site 15 area of 1995.	45.51916667, 80.71555556	1110
PI 657110	GMAL 4209 .c	KAZ 96 06‐01P‐26	KAZ_96_06_01P_26	M.sieversii	M.sieversii	M.sieversii	-	-	-	-	-	-		2	1	Kazakhstan	4		1996	9km southeast of Lepsinsk, 3km southwest of Lepsinsk Forestry Camp. Sampled area down the bank, along the river and up the bank on the other side. Collected in site 15 area of 1995.	45.51305556, 80.71944444	1250
PI 657111	GMAL 4237 .a	KAZ 96 07-01P-24	KAZ_96_07_01P_24_a1	M.sieversii	M.sieversii	M.sieversii	KAZ_96_07_04	-	-	-	-	-		2	1	Kazakhstan	5		1996	15 km southeast of Topelevka-Djungarski Range. 3km of Topelevka Forestry Camp. Collected further east of camp at higher elevations.	45.40027778, 80.44083333	1540
PI 657112	GMAL 4237 .d	KAZ 96 07-01P-24	KAZ_96_07_01P_24	M.sieversii	M.sieversii	M.sieversii	KAZ_96_07_04	-	-	-	-	-		2	1	Kazakhstan	5		1996	15 km southeast of Topelevka-Djungarski Range. 3km of Topelevka Forestry Camp. Collected further east of camp at higher elevations.	45.40027778, 80.44083333	1540
PI 657113	GMAL 4278 .a	KAZ 96 08-01P-11	KAZ_96_08_01P_11	M.sieversii	Hybrid	M.domestica - M.sieversii hybrid	-	-	Rosmarina_Bianca	-	-	-	Rosmarina_Bianca is a grandparent	2	1	Kazakhstan	11		1996	Karatau, Kok Bulak (Black Spring) Forestry Camp. 35km southeast of Boraldy camp visited in 1995. Collected along river North of camp.	42.68000000, 70.25861111	800
PI 657114	GMAL 4296 .d	KAZ 96 08‐01P‐29	KAZ_96_08_01P_29.1	M.sieversii	M.sieversii	M.sieversii	-	-	-	-	-	-		2	1	Kazakhstan	11		1996	Karatau, Kok Bulak (Black Spring) Forestry Camp. 35km southeast of Boraldy camp visited in 1995. Collected along river North of camp.	42.71277778, 70.29611111	1230
PI 657115	GMAL 4304 .b	KAZ 96 08-01P-37	KAZ_96_08_01P_37	M.sieversii	Hybrid	M.domestica - M.sieversii hybrid	-	-	Yellow_Bellflower	-	-	-	Yellow_Bellflower is either a grandparent or great-grandparent	2	1	Kazakhstan	11		1996	Karatau, Kok Bulak (Black Spring) Forestry Camp. 35km southeast of Boraldy camp visited in 1995. Collected on North facing slope south of camp.	42.66027778, 70.25250000	940
PI 657116	GMAL 4304 .e	KAZ 96 08‐01P‐37	KAZ_96_08_01P_37_2	M.sieversii	Hybrid	M.domestica - M.sieversii hybrid	-	-	Yellow_Transparent	-	-	-	Yellow_Transparent is a grandparent	2	1	Kazakhstan	11		1996	Karatau, Kok Bulak (Black Spring) Forestry Camp. 35km southeast of Boraldy camp visited in 1995. Collected on North facing slope south of camp.	42.66027778, 70.25250000	940
PI 657117	GMAL 4309 .b	KAZ 96 09-01P-2	KAZ_96_09_01P_2	M.sieversii	M.sieversii	M.sieversii	-	-	-	-	-	-		2		Kazakhstan	12		1996	Talasky Alatau. Located in "Reserve" Aksu Jabagli. Collected on north slope of deep canyon, near river bed.	42.31638889, 70.37388889	1010
PI 657118	GMAL 4309 .c	KAZ 96 09‐01P‐2	KAZ_96_09_01P_2_1	M.sieversii	Hybrid	M.domestica - M.sieversii hybrid	Reinette_Simirenko	-	-	-	-	-	Second parent has some haplotypes in common with domestic cultivars but mostly eastern ones (Iran, Pakistan)	2	1	Kazakhstan	12		1996	Talasky Alatau. Located in "Reserve" Aksu Jabagli. Collected on north slope of deep canyon, near river bed.	42.31638889, 70.37388889	1010
PI 657119	GMAL 4309 .d	KAZ 96 09‐01P‐2	KAZ_96_09_01P_2_2	M.sieversii	M.domestica	M.domestica	Reinette_de_Hollande	Reinette_Simirenko	Reinette_des_Carmes	Reinette_Franche	-	-		2	1	Kazakhstan	12		1996	Talasky Alatau. Located in "Reserve" Aksu Jabagli. Collected on north slope of deep canyon, near river bed.	42.31638889, 70.37388889	1010
PI 657120	GMAL 4311 .a	KAZ 96 09‐01P‐4	KAZ_96_09_01P_4	M.sieversii	M.sieversii	M.sieversii	-	-	-	-	-	-		2	1	Kazakhstan	12		1996	Talasky Alatau. Located in "Reserve" Aksu Jabagli. Collected on north slope of deep canyon, near river bed.	42.32833333, 70.36888889	1010
PI 657750	GMAL 3990 .k	GMAL 3990.k	3990.k	M.sieversii	M.sieversii	M.sieversii	-	-	-	-	-	-		2	2	Kazakhstan	6.01		2008
PI 657752	GMAL 4817	DM 5	DM_5	M.sieversii	M.sieversii	M.sieversii	-	-	-	-	-	-		2	1	Kyrgyzstan			2009
PI 657753	GMAL 4818	DM 9	DM_9	M.sieversii	M.sieversii	M.sieversii	-	-	-	-	-	-		2	1	Kyrgyzstan			2009
PI 657754	GMAL 4819	DM 10	DM_10	M.sieversii	M.sieversii	M.sieversii	-	-	-	-	-	-		2	1	Kyrgyzstan			2009
PI 657755	GMAL 4820	DM 14	DM_14	M.sieversii	M.sieversii	M.sieversii	-	-	-	-	-	-		2	1	Kyrgyzstan			2009
PI 657756	GMAL 4821	DM 29	DM_29	M.sieversii	M.sieversii	M.sieversii	-	-	-	-	-	-		2	1	Kyrgyzstan			2009
PI 657757	GMAL 4822	DM 30	DM_30	M.sieversii	M.sieversii	M.sieversii	-	-	-	-	-	-		2	1	Kyrgyzstan			2009
PI 657758	GMAL 4823	DM 32	DM_32	M.sieversii	M.sieversii	M.sieversii	-	-	-	-	-	-		2	1	Kyrgyzstan			2009
PI 657759	GMAL 4824	DM 33	DM_33	M.sieversii	M.sieversii	M.sieversii	-	-	-	-	-	-		2	1	Kyrgyzstan			2009
PI 657760	GMAL 4825	DM 34	DM_34	M.sieversii	M.sieversii	M.sieversii	-	-	-	-	-	-		2	2	Kyrgyzstan			2009
PI 657761	GMAL 4826	DM 38	DM_38	M.sieversii	M.sieversii	M.sieversii	-	-	-	-	-	-		2	1	Kyrgyzstan			2009
PI 657762	GMAL 4827	DM 46	DM_46	M.sieversii	M.sieversii	M.sieversii	-	-	-	-	-	-		2	1	Kyrgyzstan			2009
PI 657763	GMAL 4828	DM 49	DM_34	M.sieversii	M.sieversii	M.sieversii	-	-	-	-	-	-		2		Kyrgyzstan			2009
PI 657764	GMAL 4829	KAZ 96 09-04	Rosmarina_Bianca	M.sieversii	M.domestica	M.domestica	-	-	-	-	-	-	Identical to cultivar Rosmarina_Bianca	2		Kazakhstan	12		1996
PI 657765	GMAL 4830	Kzyl‐alma#2	Kzyl_alma2	M.sieversii	M.sieversii	M.sieversii	-	-	-	-	-	-		2		Turkmenistan			1999
PI 666150	GMAL 3629	KAZ 95 09‐05F	KAZ_95_09_05F_3	M.sieversii	Hybrid	M.domestica - M.sieversii hybrid	KAZ_96_03_14.1	-	-	-	Gold_Reinette	-	Gold_Reinette is a grandparent	2	1	Kazakhstan	9.02		1995	Semipalitinsk Region (Tarbagatai Mountain Range). 20 km. North of Urdzhar, 6 km. East-Northeast of Alekseyevka, on separate jeep trail. East Valley collection site. Collected on north end on flat by East River.	47.27805556, 81.59972222	1120
PI 666151	GMAL 3683 .g	Kaz 95 18-04	Kaz_95_18_04_g1	M.sieversii	M.sieversii	M.sieversii	-	-	-	-	-	-		2	1	Kazakhstan	6.01		1995	Karatau Province. Boraldy River Forest area. 5 km. North of Boraldy Forest Camp which is 80 km. North of Chimkent.	42.88833333, 69.88111111	910
PI 666152	GMAL 3690 .l	Kaz 95 18-11	Kaz_95_18_11	M.sieversii	M.sieversii	M.sieversii	-	-	-	-	-	-		2	1	Kazakhstan	6.01		1995	Karatau Province. Boraldy River Forest area. 5 km. North of Boraldy Forest Camp which is 80 km. North of Chimkent.	42.88833333, 69.88111111	910
PI 666153	GMAL 3703	Kaz 95 01-01P-4	Kaz_95_01_01P_4_l	M.sieversii	Hybrid	M.domestica - M.sieversii hybrid	-	-	Alexander	-	-	-	Alexander is a grandparent or great-grandparent	2	2	Kazakhstan	3		1995	Zielisky Alatau Province. Almaty village. 17 km South to Southwest of Almaty Center. Aksay river West side of Zielisky Apple Belt. Land form - valley near river.	43.11611111, 76.79611111	1400
PI 666154	GMAL 4002 .o	KAZ 95 18‐02P‐33	KAZ_95_18_02P_33_4	M.sieversii	M.sieversii	M.sieversii	-	-	-	-	-	-		2	1	Kazakhstan	6.01		1995	Karatau Province. Boraldy River Forest area. 5 km. North of Boraldy Forest Camp which is 80 km. North of Chimkent. Landform: slighty inclined plateau.	42.88833333, 69.88111111	910
PI 666160	GMAL 4478 .d	RUS 98 03-06	RUS_98_03_06	M.sieversii	Hybrid	M.sieversii with domestic component	-	-	Duchess_Favorite	-	-	-	Duchess_Favorite is a likely grandparent. Otherwise, shares extended haplotypes with many cultivars from England	2	1	Caucasus, Soviet Union			1998		44.43000000, 40.15000000	400
PI 682745 .j	n/a	KAZ 93‐13‐01	KAZ_93_13_01	M.sieversii	M.sieversii	M.sieversii	-	-	-	-	-	-		2	1	Kazakhstan	5		1993	Kazakhstan, Sarkand, Village of Topolevka, Forestry Camp #16 Topolevka Forestry Area, Taldy-Kurgan region, Soldier's Gorge, Dzhungarksy Alatau; steep to S and N.	45.40000000, 80.41666667	1385
PI 682746 .v	n/a	KAZ 93-19-02	KAZ_93_19_02	M.sieversii	M.sieversii	M.sieversii	-	-	-	-	-	-		2	1	Kazakhstan	5		1993	Kazakhstan, Sarkand, Village of Topolevka, Forestry Camp #16 Topolevka Forestry Area, Taldy-Kurgan region, Soldier's Gorge, Dzhungarksy Alatau, on the way back to camp; 80 m up slope towards W on NW ridge.	45.40000000, 80.40000000	1290
PI 682747 .h	GMAL 3607	KAZ 95 05‐06	KAZ_95_05_06_1	M.sieversii	Hybrid	M.domestica - M.sieversii hybrid	KAZ_95_05_06.1	-	Gold_Reinette	-	-	-		2	1	Kazakhstan	9		1995	Semipalitinsk Region (Tarbagatai Mountain Range). Village of Alekseyevka. 4 km. Northeast of Alekseyevka, 20 km. North of Urdzhar. Flat area near stream. Collected in South end of West Valley. Coordinates in Urdzhar: 47-05-01, 81-37-49.	47.24416667, 81.57055556	870
PI 682750 .d	GMAL 3619	KAZ 95 07‐05	KAZ_95_07_05.3	M.sieversii	Hybrid	M.domestica - M.sieversii hybrid	KAZ_95_07_05.4	-	-	-	-	-	Charlamoff is a grandparent	2	1	Kazakhstan	9.01		1995	Semipalitinsk Region (Tarbagatai Mountain Range). 20 km. North of Urdzhar, 6 km. NE of Alekseyevka. Slopes of East-West Valley. Collected on north slope of North Valley. Between & East of sites 05 & 06 (GMAL's 3604-3615, GMAL's 3760-3789).	47.27055556, 81.57916667	960
PI 682752 .i	GMAL 3629	Kaz 95 09-05F	Kaz_95_09_05F	M.sieversii	Hybrid	M.domestica - M.sieversii hybrid	-	-	Gold_Reinette	-	-	-	Gold_Reinette is a grandparent	2	1	Kazakhstan	9.02		1995	Semipalitinsk Region (Tarbagatai Mountain Range). 20 km. North of Urdzhar, 6 km. East-Northeast of Alekseyevka, on separate jeep trail. East Valley collection site. Collected on north end on flat by East River.	47.27805556, 81.59972222	1120
PI 682755 .d	GMAL 3637	Kaz 95 10-05F	Kaz_95_10_05F.2	M.sieversii	Hybrid	M.domestica - M.sieversii hybrid	KAZ_95_10_05F.1	-	Alexander	-	-	-		2	1	Kazakhstan	9.05		1995	Semipalitinsk Region (Tarbagatai Mountain Range). 20 km. North of Urdzhar, 3-4 km. Northeast of Alekseyevka. Collected from west end between Middle and South Valley, on a ridge.	47.26444444, 81.58472222	1000
PI 682757 .d	GMAL 3682	Kaz 95 18-03	Kaz_95_18_03.1	M.sieversii	M.sieversii	M.sieversii	-	-	-	-	-	-		2	1	Kazakhstan	6.01		1995	Karatau Province. Boraldy River Forest area. 5 km. North of Boraldy Forest Camp which is 80 km. North of Chimkent.	42.88833333, 69.88111111	910
PI 682760 .c	GMAL 3688	KAZ 95 18‐09	KAZ_95_18_09_2	M.sieversii	M.sieversii	M.sieversii	-	-	-	-	-	-		2	1	Kazakhstan	6.01		1995	Karatau Province. Boraldy River Forest area. 5 km. North of Boraldy Forest Camp which is 80 km. North of Chimkent.	42.88833333, 69.88111111	910
PI 682761 .i	GMAL 3688	KAZ 95 18‐09	KAZ_95_18_09_3	M.sieversii	M.sieversii	M.sieversii	-	-	-	-	-	-		2	1	Kazakhstan	6.01		1995	Karatau Province. Boraldy River Forest area. 5 km. North of Boraldy Forest Camp which is 80 km. North of Chimkent.	42.88833333, 69.88111111	910
PI 682763 .g	GMAL 3689	Kaz 95 18-10	Kaz_95_18_10.2	M.sieversii	M.sieversii	M.sieversii	-	-	-	-	-	-		2	1	Kazakhstan	6.01		1995	Karatau Province. Boraldy River Forest area. 5 km. North of Boraldy Forest Camp which is 80 km. North of Chimkent.	42.88833333, 69.88111111	910
PI 682764 .h	GMAL 3689	Kaz 95 18-10	Kaz_95_18_10.1	M.sieversii	M.sieversii	M.sieversii	-	-	-	-	-	-		2	1	Kazakhstan	6.01		1995	Karatau Province. Boraldy River Forest area. 5 km. North of Boraldy Forest Camp which is 80 km. North of Chimkent.	42.88833333, 69.88111111	910
PI 682765 .g	GMAL 3784	KAZ 95 05‐01P‐25	KAZ_95_05_01P_25	M.sieversii	Hybrid	M.sieversii - M.domestica hybrid	-	-	-	-	-	-	Alexander is likely a great-grandparent	2	1	Kazakhstan	9		1995	Semipalitinsk Region (Tarbagatai Mountain Range). Village of Alekseyevka. 4 km. Northeast of Alekseyevka, 20 km. North of Urdzhar. Flat area near stream. Collected in South end of West Valley. Coordinated in Urdzhar: 47-05-01, 81-37-49.	47.24416667, 81.57055556	870
PI 682767 .v	GMAL 4028	KAZ 96 05-05	KAZ_96_05_05	M.sieversii	Hybrid	M.sieversii with domestic component	-	-	-	-	-	-	Zigeunerin is a close ancestor, likely either great-grandparent or one further generation removed	2	1	Kazakhstan	4.02		1996	Andreyevka District-Djungarsky Mt. range. 5 miles northwest of Konstantinova.	45.68361111, 81.86250000	1190
PI 682768 .i	GMAL 4032	KAZ 96 07-03	KAZ_96_07_03.1	M.sieversii	Hybrid	M.domestica - M.sieversii hybrid	-	-	Gold_Reinette	-	-	-	Gold_Reinette likely a grandparent	2	1	Kazakhstan	5		1996	15km east of Topelevka-Djungarsky Range. 3 km southeast of Topelevka Forestry Camp. Collections made in radius around camp. Incline 10%, northwest.	45.40722222, 80.43944444	1460
PI 682770 .t	GMAL 4032	KAZ 96 07-03	KAZ_96_07_03.2	M.sieversii	Hybrid	M.domestica - M.sieversii hybrid	-	-	Gold_Reinette	-	-	-	Gold_Reinette likely a grandparent	2	1	Kazakhstan	5		1996	15km east of Topelevka-Djungarsky Range. 3 km southeast of Topelevka Forestry Camp. Collections made in radius around camp. Incline 10%, northwest.	45.40722222, 80.43944444	1460
PI 682771 .w	GMAL 4032	KAZ 96 07-03	KAZ_96_07_03_w1	M.sieversii	Hybrid	M.domestica - M.sieversii hybrid	-	-	-	-	-	-	Gold_Reinette a likely great-grandparent	2	1	Kazakhstan	5		1996	15km east of Topelevka-Djungarsky Range. 3 km southeast of Topelevka Forestry Camp. Collections made in radius around camp. Incline 10%, northwest.	45.40722222, 80.43944444	1460
PI 682772 .l	GMAL 4036	KAZ 96 07-07	KAZ_96_07_07	M.sieversii	Hybrid	M.domestica - M.sieversii hybrid	KAZ_96_07_07_1	-	Zigeunerin	Spasovka_Kvasna	-	-		2	1	Kazakhstan	5		1996	15km east of Topelevka-Djungarsky Range. 3 km southeast of Topelevka Forestry Camp. Collections made in radius around camp. Collected near GMAL 4256.	45.40472222, 80.40694444	1220
PI 682779 .t	GMAL 4039	KAZ 96 07-10	KAZ_96_07_10.2	M.sieversii	Hybrid	M.domestica - M.sieversii hybrid	-	-	Gold_Reinette	-	-	-	Gold_Reinette is a grandparent	2	1	Kazakhstan	Donation		1996	15km east of Topelevka-Djungarsky Range. 3 km southeast of Topelevka Forestry Camp. Collections made in radius around camp. Aspect flat.	85.41527778, 80.40277778	1250
PI 682781 .w	GMAL 4039	KAZ 96 07-10	KAZ_96_07_10.3	M.sieversii	Hybrid	M.domestica - M.sieversii hybrid	-	-	Gold_Reinette	-	-	-	Gold_Reinette is a grandparent	2	1	Kazakhstan	5		1996	15km east of Topelevka-Djungarsky Range. 3 km southeast of Topelevka Forestry Camp. Collections made in radius around camp. Aspect flat.	85.41527778, 80.40277778	1250
PI 682782 .f	GMAL 4051	KAZ 96 08-15	KAZ_96_08_15	M.sieversii	Hybrid	M.domestica - M.sieversii hybrid	KAZ_96_08_15_1	-	Rosmarina_Bianca	Kostlicher	-	-	Domestic portions of both sides of pedigree	2	1	Kazakhstan	11		1996	Kok Bulak (Black Spring) Forestry Camp. 35 km southeast of Boraldy Camp visited in 1995. Collections made in and around camp-north, east, south of camp.	42.66916667, 70.25111111	840
PI 682783 .o	GMAL 4051	KAZ 96 08‐15	KAZ_96_08_15_4	M.sieversii	Hybrid	M.domestica - M.sieversii hybrid	KAZ_96_08_15_1	-	Rosmarina_Bianca	Kostlicher	-	-	Domestic portions of both sides of pedigree	2	1	Kazakhstan	11		1996	Kok Bulak (Black Spring) Forestry Camp. 35 km southeast of Boraldy Camp visited in 1995. Collections made in and around camp-north, east, south of camp.	42.66916667, 70.25111111	840
PI 682784 .aa	GMAL 4054	KAZ 96 09‐02	KAZ_96_09_02_2	M.sieversii	Hybrid	M.domestica - M.sieversii hybrid	Rosmarina_Bianca	-	-	-	-	-		2	1	Kazakhstan	12		1996	Talasky, Alatau. Located in "reserve" Aksu Jabagli. Collected near river.	42.32833333, 70.36888889	1010
PI 682786 .m	GMAL 4054	KAZ 96 09-02	KAZ_96_09_02.1	M.sieversii	M.domestica	M.domestica	Rosmarina_Bianca	Red_Astrachan	-	-	Passe_Pomme_Rouge	Saint_Germain		2	1	Kazakhstan	12		1996	Talasky, Alatau. Located in "reserve" Aksu Jabagli. Collected near river.	42.32833333, 70.36888889	1010
PI 682787 .a	GMAL 4056	KAZ 96 09-05	KAZ_96_09_05.1	M.sieversii	Hybrid	M.domestica - M.sieversii hybrid	King_of_the_Pippins	-	Reinette_de_Hollande	-	-	-	Second parent has a small level of haplotypes in common with domestic cultivars	2	1	Kazakhstan	12		1996	Talasky, Alatau. Located in "reserve" Aksu Jabagli. Collected near river.	42.31611111, 70.37388889	1025
PI 682788 .p	GMAL 4056	KAZ 96 09‐05	KAZ_96_09_05_3	M.sieversii	M.domestica	M.domestica	King_of_the_Pippins	Suislepper	Reinette_de_Hollande	-	-	-		2	1	Kazakhstan	12		1996	Talasky, Alatau. Located in "reserve" Aksu Jabagli. Collected near river.	42.31611111, 70.37388889	1025
PI 682789 .a	GMAL 4059	KAZ 96 01-01P-3	KAZ_96_01_01P_3	M.sieversii	Hybrid	M.sieversii with domestic component	-	-	-	-	-	-	Gragylling is a close ancestor, maybe a great-grandparent but likely one generation further removed	2	1	Kazakhstan	5.01		1996	Ketmer Mts., Kirghiz sai. Southwest of Bol'shoye Aksa village. Heavily grazed area, no undergrowth.	43.29166667, 79.51388889	1660
PI 682790 .b	GMAL 4068	KAZ 96 01-01P-12	KAZ_96_01_01P_12	M.sieversii	M.sieversii	M.sieversii	-	-	-	-	-	-		2	1	Kazakhstan	9.05		1996	Ketmen Mts., Kirghiz sai. Southwest of Bol'shoye Aksu village. Heavily grazed area, no undergrowth. Elevation 1600-1660 meters.	43.29166667, 79.51388889	1660
PI 682791 .d	GMAL 4082	KAZ 96 02-01P-6	KAZ_96_02_01P_6.2	M.sieversii	M.sieversii	M.sieversii	-	-	-	-	-	-		2	1	Kazakhstan	3		1996	Zielisky Alatau. 17 km SSw of Almaty center-Aksay river. West side of Zieliesky Apple Belt. Landform: Valley near river.	43.11916667, 76.79833333	1260
PI 682792 .e	GMAL 4177	KAZ 96 05-01P-11	KAZ_96_05_01P_11	M.sieversii	Hybrid	M.sieversii with domestic component	-	-	-	-	-	-	Zigeunerin is a close ancestor, likely either great-grandparent or one further generation removed	2	1	Kazakhstan	4		1996	Andreyevka District,Djungarsky Mt. range. 5 miles NW of Konstantinova. Collected in a line on a ridge northwest facing from 1260-1230m, about a mile long.	45.68361111, 80.86250000	1260
PI 682793 .b	GMAL 4179	KAZ 96 05-01P-13	KAZ_96_05_01P_13.2	M.sieversii	M.sieversii	M.sieversii	-	-	-	-	-	-		2	1	Kazakhstan	4		1996	Andreyevka District,Djungarsky Mt. range. 5 miles NW of Konstantinova. Collected in a line on a ridge northwest facing from 1260-1230m, about a mile long.	45.67416667, 80.87694444	1185
PI 682794 .f	GMAL 4179	KAZ 96 05-01P-13	KAZ_96_05_01P_13	M.sieversii	M.sieversii	M.sieversii	-	-	-	-	-	-		2	1	Kazakhstan	4		1996	Andreyevka District,Djungarsky Mt. range. 5 miles NW of Konstantinova. Collected in a line on a ridge northwest facing from 1260-1230m, about a mile long.	45.67416667, 80.87694444	1185
PI 682795 .g	GMAL 4179	KAZ 96 05‐01P‐13	KAZ_96_05_01P_13.1	M.sieversii	M.sieversii	M.sieversii	-	-	-	-	-	-		2	1	Kazakhstan	4		1996	Andreyevka District,Djungarsky Mt. range. 5 miles NW of Konstantinova. Collected in a line on a ridge northwest facing from 1260-1230m, about a mile long.	45.67416667, 80.87694444	1185
PI 682796 .e	GMAL 4198	KAZ 96 06-01P-15	KAZ_96_06_01P_15	M.sieversii	M.sieversii	M.sieversii	-	-	-	-	-	-		2	1	Kazakhstan	4		1996	9km southeast of Lepsinsk, 2km southeast of Lepsinsk Forestry Camp.	45.52444444, 80.73388889	1360
PI 682797 .g	GMAL 4211	KAZ 96 06-01P-28	KAZ_96_06_01P_28.2	M.sieversii	M.sieversii	M.sieversii	-	-	-	-	-	-		2	1	Kazakhstan	4		1996	9km southeast of Lepsinsk, 3km southwest of Lepsinsk Forestry Camp. Sampled area down the bank, along the river and up the bank on the other side. Collected in site 15 area of 1995.	45.51305556, 80.71944444	1250
PI 682798 .c	GMAL 4238	KAZ 96 07-01P-25	KAZ_96_07_01P_25	M.sieversii	M.sieversii	M.sieversii	KAZ_96_07_05_1	-	-	-	-	-		2	1	Kazakhstan	5		1996	15 km southeast of Topelevka-Djungarski Range. 3km of Topelevka Forestry Camp. Collected further east of camp at higher elevations.	45.40027778, 80.44083333	1580
PI 682799 .c	GMAL 4286	KAZ 96 08‐01P‐19	KAZ_96_08_01P_19	M.sieversii	M.sieversii	M.sieversii	-	-	-	-	-	-		2	1	Kazakhstan	11		1996	Karatau, Kok Bulak (Black Spring) Forestry Camp. 35km southeast of Boraldy camp visited in 1995. Collected along river North of camp.	42.70000000, 70.27333333	940
PI 682800 .g	GMAL 4290	KAZ 96 08-01P-23	KAZ_96_08_01P_23	M.sieversii	M.sieversii	M.sieversii	-	-	-	-	-	-		2	1	Kazakhstan	11		1996	Karatau, Kok Bulak (Black Spring) Forestry Camp. 35km southeast of Boraldy camp visited in 1995. Collected along river North of camp.	42.70500000, 70.28083333	1010
PI 682801 .e	GMAL 4296	KAZ 96 08-01P-29	KAZ_96_08_01P_29.2	M.sieversii	M.sieversii	M.sieversii	-	-	-	-	-	-		2	1	Kazakhstan	11		1996	Karatau, Kok Bulak (Black Spring) Forestry Camp. 35km southeast of Boraldy camp visited in 1995. Collected along river North of camp.	42.71277778, 70.29611111	1230
PI 682802 .d	GMAL 4304	KAZ 96 08‐01P‐37	KAZ_96_08_01P_37_1	M.sieversii	Hybrid	M.domestica - M.sieversii hybrid	-	-	Red_Astrachan	-	-	-	Red_Astrachan is a grandparent	2	1	Kazakhstan	11		1996	Karatau, Kok Bulak (Black Spring) Forestry Camp. 35km southeast of Boraldy camp visited in 1995. Collected on North facing slope south of camp.	42.66027778, 70.25250000	940
PI 686988		KAZ 96 05‐05	KAZ_96_05_05_3	M.sieversii	Hybrid	M.domestica - M.sieversii hybrid	-	-	-	-	-	-	Zigeunerin is a close ancestor, likely either great-grandparent or one further generation removed	2	1	Kazakhstan	4.02		1996
PI 687733 .h	GMAL 3684	KAZ 95 18‐05	KAZ_95_18_05_3	M.sieversii	M.sieversii	M.sieversii	-	-	-	-	-	-		2	1	Kazakhstan	6.01		1995	Karatau Province. Boraldy River Forest area. 5 km. North of Boraldy Forest Camp which is 80 km. North of Chimkent.	42.88833333, 69.88111111	910
PI 687735 .n	GMAL 3547	KAZ 93 15‐01	KAZ_93_15_01	M.sieversii	M.sieversii	M.sieversii	-	-	-	-	-	-		2	1	Kazakhstan	5		1993	Kazakhstan, Sarkand, Village of Topolevka, Forestry Camp #16 Topolevka Forestry Area, Taldy-Kurgan region, Soldier's Gorge, Dzhungarksy Alatau; on plateau, up hill from campsite	45.40000000, 80.40000000	1335
	GMAL 3554 .al	KAZ 93-24-01	GMAL_3554_al	M.sieversii	Hybrid	M.sieversii with domestic component	-	-	Zigeunerin	-	-	-	Zigeunerin is a likely grandparent	2	1	Kazakhstan	5		1993	Kazakhstan, Sarkand, Village of Topolevka, Forestry Camp #16 Topolevka Forestry Area, Taldy-Kurgan region, Soldier's Gorge, Dzhungarksy Alatau, just S of campsite, E side of road.	45.40000000, 80.40000000	1305
	GMAL 3554 .ao	KAZ 93-24-01	KAZ_93_24_01.2	M.sieversii	Hybrid	M.domestica - M.sieversii hybrid	-	-	Zigeunerin	-	-	-	Zigeunerin is a grandparent	2	2	Kazakhstan	5		1993	Kazakhstan, Sarkand, Village of Topolevka, Forestry Camp #16 Topolevka Forestry Area, Taldy-Kurgan region, Soldier's Gorge, Dzhungarksy Alatau, just S of campsite, E side of road.	45.40000000, 80.40000000	1305
	GMAL 3598 .a	Kaz 95 01-04	Kaz_95_01_04.2	M.sieversii	Hybrid	M.sieversii with domestic component	-	-	-	-	-	-	Numerous Scandinavian cultivars share >250cM	2	1	Kazakhstan	3		1995	Zielisky Alatau Province. Almaty village. 17 km South to Southwest of Almaty Center. Aksay river West side of Zielisky Apple Belt. Landform - valley near river.	43.11611111, 76.79611111	1400
	GMAL 3598 .e	Kaz 95 01-04	Kaz_95_01_04.1	M.sieversii	Hybrid	M.domestica - M.sieversii hybrid	-	-	-	-	-	-	Gragylling is a close ancestor, likely a great-grandparent	2	1	Kazakhstan	3		1995	Zielisky Alatau Province. Almaty village. 17 km South to Southwest of Almaty Center. Aksay river West side of Zielisky Apple Belt. Landform - valley near river.	43.11611111, 76.79611111	1400
	GMAL 3603 .a	Kaz 95 04-05	GMAL_3603_a	M.sieversii	M.sieversii	M.sieversii	-	-	-	-	-	-		2	1	Kazakhstan	3.01		1995	Zielisky Alatau Province. Turgen Forest region - 120 hectares. Central part of Zielisky. Along stream next to North slope. Near Composer's house (site 32 in 1993) - from 1360-1200 m.	43.32916667, 77.59861111	1360
	GMAL 3603 .e	Kaz 95 04-05	GMAL_3603_e	M.sieversii	M.sieversii	M.sieversii	-	-	-	-	-	-		2	1	Kazakhstan	3.01		1995	Zielisky Alatau Province. Turgen Forest region - 120 hectares. Central part of Zielisky. Along stream next to North slope. Near Composer's house (site 32 in 1993) - from 1360-1200 m.	43.32916667, 77.59861111	1360
	GMAL 3604 .f	Kaz 95 05-02	Kaz_95_05_02.2	M.sieversii	Hybrid	M.sieversii - M.domestica hybrid	-	-	Gold_Reinette	-	-	-	Charlamoff or Gold_Reinette is a grandparent, more likely Gold_Reinette.	2	1	Kazakhstan	9		1995	Semipalitinsk Region (Tarbagatai Mountain Range). Village of Alekseyevka. 4 km. Northeast of Alekseyevka, 20 km. North of Urdzhar. Flat area near stream. Collected in South end of West Valley. Coordinates in Urdzhar: 47-05-01, 81-37-49.	47.24416667, 81.57055556	870
	GMAL 3604 .m	Kaz 95 05-02	Kaz_95_05_02.1	M.sieversii	Hybrid	M.domestica - M.sieversii hybrid	-	-	Charlamoff	-	-	-	Charlamoff is a grandparent	2	1	Kazakhstan	9		1995	Semipalitinsk Region (Tarbagatai Mountain Range). Village of Alekseyevka. 4 km. Northeast of Alekseyevka, 20 km. North of Urdzhar. Flat area near stream. Collected in South end of West Valley. Coordinates in Urdzhar: 47-05-01, 81-37-49.	47.24416667, 81.57055556	870
	GMAL 3607 .q	Kaz 95 05-06	Kaz_95_05_06.3	M.sieversii	Hybrid	M.domestica - M.sieversii hybrid	KAZ_95_05_06.1	-	Gold_Reinette	-	Gold_Reinette	-		2	1	Kazakhstan	9		1995	Semipalitinsk Region (Tarbagatai Mountain Range). Village of Alekseyevka. 4 km. Northeast of Alekseyevka, 20 km. North of Urdzhar. Flat area near stream. Collected in South end of West Valley. Coordinates in Urdzhar: 47-05-01, 81-37-49.	47.24416667, 81.57055556	870
	GMAL 3607 .r	Kaz 95 05-06	KAZ_95_05_06.2	M.sieversii	Hybrid	M.domestica - M.sieversii hybrid	KAZ_95_05_06.1	-	Gold_Reinette	-	Gold_Reinette	-		2	1	Kazakhstan	9		1995	Semipalitinsk Region (Tarbagatai Mountain Range). Village of Alekseyevka. 4 km. Northeast of Alekseyevka, 20 km. North of Urdzhar. Flat area near stream. Collected in South end of West Valley. Coordinates in Urdzhar: 47-05-01, 81-37-49.	47.24416667, 81.57055556	870
	GMAL 3654 .g	Kaz 95 12-02	GMAL_3654_g	M.sieversii	M.sieversii	M.sieversii	-	-	-	-	-	-		2	1	Kazakhstan	5		1995	Topolevka village. 15 km. East of Topolevka - Djungarsky Range. 1.5 km. Southeast of Topolevka Forestry Camp. Elevation: 1220-1450 m.	45.39611111, 80.40777778	1450
	GMAL 3703 .a	Kaz 95 01-01P-4	Kaz_95_01_01P_4.2	M.sieversii	Hybrid	M.domestica - M.sieversii hybrid	-	-	Alexander	-	-	-	Alexander is one grandparent	2	1	Kazakhstan	3		1995	Zielisky Alatau Province. Almaty village. 17 km South to Southwest of Almaty Center. Aksay river West side of Zielisky Apple Belt. Land form - valley near river.	43.11611111, 76.79611111	1400
	GMAL 3703 .b	Kaz 95 01-01P-4	Kaz_95_01_01P_4.1	M.sieversii	Hybrid	M.domestica - M.sieversii hybrid	-	-	Alexander	-	-	-	Alexander is one grandparent	2	1	Kazakhstan	3		1995	Zielisky Alatau Province. Almaty village. 17 km South to Southwest of Almaty Center. Aksay river West side of Zielisky Apple Belt. Land form - valley near river.	43.11611111, 76.79611111	1400
	GMAL 3709 .c	Kaz 95 01-01P-10	Kaz_95_01_01P_10.2	M.sieversii	Hybrid	M.sieversii with domestic component	-	-	-	-	-	-	Anis_Aliy is a likely ancestor or relative.	2	1	Kazakhstan	3		1995	Zielisky Alatau Province. Almaty village. 17 km South to Southwest of Almaty Center. Aksay river West side of Zielisky Apple Belt. Land form - valley near river.	43.11611111, 76.79611111	1400
	GMAL 3709 .o	Kaz 95 01-01P-10	Kaz_95_01_01P_10.1	M.sieversii	Hybrid	M.sieversii with domestic component	-	-	-	-	-	-	Anis_Aliy is a likely ancestor or relative.	2	1	Kazakhstan	3		1995	Zielisky Alatau Province. Almaty village. 17 km South to Southwest of Almaty Center. Aksay river West side of Zielisky Apple Belt. Land form - valley near river.	43.11611111, 76.79611111	1400
	GMAL 3746 .a	Kaz 95 04-01P-17	Kaz_95_04_01P_17.4	M.sieversii	M.sieversii	M.sieversii	-	-	-	-	-	-		2	1	Kazakhstan	3.01		1995	Zielisky Alatau Province. Turgen Forest region - 120 hectares. Central part of Zielisky. Along stream next to North slope. Near Composer's house (site 32 in 1993) - from 1360-1200 m.	43.32916667, 77.59861111	1360
	GMAL 3746 .d	Kaz 95 04-01P-17	Kaz_95_04_01P_17.2	M.sieversii	M.sieversii	M.sieversii	-	-	-	-	-	-		2	1	Kazakhstan	3.01		1995	Zielisky Alatau Province. Turgen Forest region - 120 hectares. Central part of Zielisky. Along stream next to North slope. Near Composer's house (site 32 in 1993) - from 1360-1200 m.	43.32916667, 77.59861111	1360
	GMAL 3746 .e	Kaz 95 04-01P-17	Kaz_95_04_01P_17.1	M.sieversii	M.sieversii	M.sieversii	-	-	-	-	-	-		2	1	Kazakhstan	3.01		1995	Zielisky Alatau Province. Turgen Forest region - 120 hectares. Central part of Zielisky. Along stream next to North slope. Near Composer's house (site 32 in 1993) - from 1360-1200 m.	43.32916667, 77.59861111	1360
	GMAL 3746 .f	Kaz 95 04-01P-17	Kaz_95_04_01P_17.3	M.sieversii	M.sieversii	M.sieversii	-	-	-	-	-	-		2	1	Kazakhstan	3.01		1995	Zielisky Alatau Province. Turgen Forest region - 120 hectares. Central part of Zielisky. Along stream next to North slope. Near Composer's house (site 32 in 1993) - from 1360-1200 m.	43.32916667, 77.59861111	1360
	GMAL 3762 .p	Kaz 95 05-01P-3	Kaz_95_05_01P_3.1	M.sieversii	Hybrid	M.domestica - M.sieversii hybrid	-	-	Gold_Reinette	-	-	-	Gold_Reinette is at least a grandparent, possibly related in other ways too	2	1	Kazakhstan	9		1995	Semipalitinsk Region (Tarbagatai Mountain Range). Village of Alekseyevka. 4 km. Northeast of Alekseyevka, 20 km. North of Urdzhar. Flat area near stream. Collected in South end of West Valley. Coordinated in Urdzhar: 47-05-01, 81-37-49.	47.24416667, 81.57055556	870
	GMAL 3762 .q	Kaz 95 05-01P-3	Kaz_95_05_01P_3.2	M.sieversii	Hybrid	M.domestica - M.sieversii hybrid	-	-	Gold_Reinette	-	-	-	One grandparent is Gold_Reinette	2	1	Kazakhstan	9		1995	Semipalitinsk Region (Tarbagatai Mountain Range). Village of Alekseyevka. 4 km. Northeast of Alekseyevka, 20 km. North of Urdzhar. Flat area near stream. Collected in South end of West Valley. Coordinated in Urdzhar: 47-05-01, 81-37-49.	47.24416667, 81.57055556	870
	GMAL 3989 .p	Kaz 95 18-02P-20	Kaz_95_18_02P_20.1	M.sieversii	M.sieversii	M.sieversii	-	-	-	-	-	-		2	1	Kazakhstan	6.01		1995	Karatau Province. Boraldy River Forest area. 5 km. North of Boraldy Forest Camp which is 80 km. North of Chimkent. Landform: slighty inclined plateau.	42.88833333, 69.88111111	910
	GMAL 3989 .q	Kaz 95 18-02P-20	Kaz_95_18_02P_20.2	M.sieversii	M.sieversii	M.sieversii	-	-	-	-	-	-		2	1	Kazakhstan	6.01		1995	Karatau Province. Boraldy River Forest area. 5 km. North of Boraldy Forest Camp which is 80 km. North of Chimkent. Landform: slighty inclined plateau.	42.88833333, 69.88111111	910
	GMAL 4012 .a	KAZ 96 03-02	KAZ_96_03_02.2	M.sieversii	Hybrid	M.domestica - M.sieversii hybrid	KAZ_96_03_02.1	-	Kulon_Kitaika	-	-	-		2	1	Kazakhstan	9.01		1996	Semipalitinsk Region-Tarbagatai Mt. region. 4 km northeast of Alekseyevka, 20 km north of Urdzhar. Collected on the south side of site 10, middle valley (1995), 150 yds. west of East end valley, 50 ft. up from field.	47.26777778, 81.58305556	820
	GMAL 4012 .p	KAZ 96 03-02	KAZ_96_03_02.3	M.sieversii	Hybrid	M.sieversii - M.domestica hybrid	KAZ_96_03_02.1	-	Kulon_Kitaika	-	-	-		2	1	Kazakhstan	9.01		1996	Semipalitinsk Region-Tarbagatai Mt. region. 4 km northeast of Alekseyevka, 20 km north of Urdzhar. Collected on the south side of site 10, middle valley (1995), 150 yds. west of East end valley, 50 ft. up from field.	47.26777778, 81.58305556	820
	GMAL 4014 .a	KAZ 96 03-04	KAZ_96_03_04.2	M.sieversii	Hybrid	M.sieversii with domestic component	KAZ_96_03_04.1	-	-	-	-	-	Small domestic component identified via PCA.	2	1	Kazakhstan	9.01		1996	Semipalitinsk Region-Tarbagatai Mt. region. 4 km northeast of Alekseyevka, 20 km north of Urdzhar. Collected in site 07(1995). East end of valley on north side.	47.27055556, 81.57916667	860
	GMAL 4014 .z	KAZ 96 03-04	KAZ_96_03_04.3	M.sieversii	Hybrid	M.sieversii with domestic component	KAZ_96_03_04.1	-	-	-	-	-	Pervenec_Samarkanda shares 293 cM SPLoSH (20 cM threshold) and numerous culitvars share ~200 cM.	2	1	Kazakhstan	9.01		1996	Semipalitinsk Region-Tarbagatai Mt. region. 4 km northeast of Alekseyevka, 20 km north of Urdzhar. Collected in site 07(1995). East end of valley on north side.	47.27055556, 81.57916667	860
	GMAL 4015 .a	KAZ 96 03-05	GMAL_4015_a	M.sieversii	Hybrid	M.sieversii with domestic component	KAZ_96_03_05.1	-	Alexander	-	-	-	Alexander is a grandparent or great-grandparent	2	1	Kazakhstan	9.05		1996	Semipalitinsk Region-Tarbagatai Mt. region. 4 km NE of Alekseyevka, 20 km north of Urdzhar. Collected at site 10(1995) middle valley where it merges with site 08(1995) near river on west side, collected near creek.	47.26777778, 81.57916667	840
	GMAL 4015 .d	KAZ 96 03-05	KAZ_96_03_05.2	M.sieversii	Hybrid	M.domestica - M.sieversii hybrid	KAZ_96_03_05.1	-	Alexander	-	-	-		2	1	Kazakhstan	9.05		1996	Semipalitinsk Region-Tarbagatai Mt. region. 4 km NE of Alekseyevka, 20 km north of Urdzhar. Collected at site 10(1995) middle valley where it merges with site 08(1995) near river on west side, collected near creek.	47.26777778, 81.57916667	840
	GMAL 4015 .e	KAZ 96 03-05	GMAL_4015_e	M.sieversii	Hybrid	M.domestica - M.sieversii hybrid	KAZ_96_03_05.1	-	Alexander	-	-	-		2	1	Kazakhstan	9.05		1996	Semipalitinsk Region-Tarbagatai Mt. region. 4 km NE of Alekseyevka, 20 km north of Urdzhar. Collected at site 10(1995) middle valley where it merges with site 08(1995) near river on west side, collected near creek.	47.26777778, 81.57916667	840
	GMAL 4015 .l	KAZ 96 03-05	GMAL_4015_l	M.sieversii	Hybrid	M.domestica - M.sieversii hybrid	KAZ_96_03_05.1	-	Alexander	-	-	-		2	1	Kazakhstan	9.05		1996	Semipalitinsk Region-Tarbagatai Mt. region. 4 km NE of Alekseyevka, 20 km north of Urdzhar. Collected at site 10(1995) middle valley where it merges with site 08(1995) near river on west side, collected near creek.	47.26777778, 81.57916667	840
	GMAL 4017 .a	KAZ 96 03-08	GMAL_4017_a	M.sieversii	Hybrid	M.domestica - M.sieversii hybrid	KAZ_96_03_08.1	-	-	-	Gragylling	-	Gragylling is a likely grandparent	2	1	Kazakhstan	9.05		1996	Semipalitinsk Region-Tarbagatai Mt. region. 4 km Northeast of Alekseyevka, 20 km north of Urdzhar. Collected 75 ft. west of 03-07.	47.26416667, 81.57916667	840
	GMAL 4017 .n	KAZ 96 03-08	KAZ_96_03_08.2	M.sieversii	Hybrid	M.sieversii with domestic component	KAZ_96_03_08.1	-	-	-	-	-	Some very distant German and Italian domestic relatives. Grosse_de_Saint_Clement shares 297 cM SPLoSHs (20 cM threshold), with some cultivars sharing ~180-200 cM.	2	1	Kazakhstan	9.05		1996	Semipalitinsk Region-Tarbagatai Mt. region. 4 km Northeast of Alekseyevka, 20 km north of Urdzhar. Collected 75 ft. west of 03-07.	47.26416667, 81.57916667	840
	GMAL 4018 .c	KAZ 96 03-09	KAZ_96_03_09.5	M.sieversii	Hybrid	M.domestica - M.sieversii hybrid	KAZ_96_03_09.1	-	Alexander	-	-	-		2	1	Kazakhstan	9.05		1996	Semipalitinsk Region-Tarbagatai Mt. region. 4 km NE of Alekseyevka, 20 km north of Urdzhar. Collected at east end of South valley (site 10 1995) just 10 ft. from field on west-facing slope.	47.26777778, 81.58250000	900
	GMAL 4018 .i	KAZ 96 03-09	KAZ_96_03_09.4	M.sieversii	Hybrid	M.domestica - M.sieversii hybrid	KAZ_96_03_09.1	-	Alexander	-	-	-		2	1	Kazakhstan	9.05		1996	Semipalitinsk Region-Tarbagatai Mt. region. 4 km NE of Alekseyevka, 20 km north of Urdzhar. Collected at east end of South valley (site 10 1995) just 10 ft. from field on west-facing slope.	47.26777778, 81.58250000	900
	GMAL 4018 .o	KAZ 96 03-09	KAZ_96_03_09.2	M.sieversii	Hybrid	M.domestica - M.sieversii hybrid	KAZ_96_03_09.1	-	Alexander	-	-	-		2	1	Kazakhstan	9.05		1996	Semipalitinsk Region-Tarbagatai Mt. region. 4 km NE of Alekseyevka, 20 km north of Urdzhar. Collected at east end of South valley (site 10 1995) just 10 ft. from field on west-facing slope.	47.26777778, 81.58250000	900
	GMAL 4018 .p	KAZ 96 03-09	KAZ_96_03_09.6	M.sieversii	Hybrid	M.domestica - M.sieversii hybrid	KAZ_96_03_09.1	-	Alexander	-	-	-		2	1	Kazakhstan	9.05		1996	Semipalitinsk Region-Tarbagatai Mt. region. 4 km NE of Alekseyevka, 20 km north of Urdzhar. Collected at east end of South valley (site 10 1995) just 10 ft. from field on west-facing slope.	47.26777778, 81.58250000	900
	GMAL 4018 .q	KAZ 96 03-09	KAZ_96_03_09.3	M.sieversii	Hybrid	M.domestica - M.sieversii hybrid	KAZ_96_03_09.1	-	Alexander	-	-	-		2	1	Kazakhstan	9.05		1996	Semipalitinsk Region-Tarbagatai Mt. region. 4 km NE of Alekseyevka, 20 km north of Urdzhar. Collected at east end of South valley (site 10 1995) just 10 ft. from field on west-facing slope.	47.26777778, 81.58250000	900
	GMAL 4021 .a	KAZ 96 03-12	GMAL_4021_a	M.sieversii	Hybrid	M.domestica - M.sieversii hybrid	KAZ_96_03_12.1	-	-	-	Charlamoff	-	Charlamoff is a grandparent	2	1	Kazakhstan	9.05		1996	Semipalitinsk Region-Tarbagatai Mt. region. 4 km NE of Alekseyevka, 20 km north of Urdzhar. Collected near streams near site 05(1995) on west end of site 10(1995).	47.26777778, 81.58250000	840
	GMAL 4021 .b	KAZ 96 03-12	KAZ_96_03_12.2	M.sieversii	Hybrid	M.sieversii with domestic component	KAZ_96_03_12.1	-	-	-	-	-	Parent has a domestic component.	2	1	Kazakhstan	9.05		1996	Semipalitinsk Region-Tarbagatai Mt. region. 4 km NE of Alekseyevka, 20 km north of Urdzhar. Collected near streams near site 05(1995) on west end of site 10(1995).	47.26777778, 81.58250000	840
	GMAL 4022 .b	KAZ 96 03-13	GMAL_4022_b	M.sieversii	Hybrid	M.sieversii with domestic component	KAZ_96_03_13.1	-	Gold_Reinette	-	-	-	Gold_Reinette is a grandparent or great-grandparent	2	1	Kazakhstan	9.05		1996	Semipalitinsk Region-Tarbagatai Mt. region. 4 km NE of Alekseyevka, 20 km north of Urdzhar. Collected on west facing slope in site 05(1995) just up the incline from the road.	47.25250000, 81.57055556	800
	GMAL 4022 .z	KAZ 96 03-13	KAZ_96_03_13.2	M.sieversii	Hybrid	M.domestica - M.sieversii hybrid	KAZ_96_03_13.1	-	Gold_Reinette	-	-	-		2	1	Kazakhstan	9.04		1996	Semipalitinsk Region-Tarbagatai Mt. region. 4 km NE of Alekseyevka, 20 km north of Urdzhar. Collected on west facing slope in site 05(1995) just up the incline from the road.	47.25250000, 81.57055556	800
	GMAL 4023 .a	KAZ 96 03-14	KAZ_96_03_14.2	M.sieversii	Hybrid	M.sieversii with domestic component	KAZ_96_03_14.1	-	-	-	-	-	Small domestic component identified via PCA.	2	1	Kazakhstan	9.02		1996	Semipalitinsk Region-Tarbagatai Mt. region. 4 km NE of Alekseyevka, 20 km north of Urdzhar. Collected along road in center of site 09(1995) may have been collected as an elite in 1995.	47.26805556, 81.59277778	800
	GMAL 4023 .b	KAZ 96 03-14	GMAL_4023_b	M.sieversii	Hybrid	M.sieversii with domestic component	KAZ_96_03_14.1	-	-	-	-	-	Alexander is a distant relative.	2	1	Kazakhstan	9.02		1996	Semipalitinsk Region-Tarbagatai Mt. region. 4 km NE of Alekseyevka, 20 km north of Urdzhar. Collected along road in center of site 09(1995) may have been collected as an elite in 1995.	47.26805556, 81.59277778	800
	GMAL 4027 .a	KAZ 96 05-04	GMAL_4027_a	M.sieversii	Hybrid	M.domestica - M.sieversii hybrid	KAZ_96_05_04	-	-	-	-	-	Alexander is a likely great-grandparent	2	1	Kazakhstan	4.02		1996	Andreyevka District-Djungarsky Mt. range. 5 miles northwest of Konstantinova.	45.68361111, 81.86250000	1190
	GMAL 4030 .s	KAZ 96 06-03	KAZ_96_06_03.2	M.sieversii	Hybrid	M.domestica - M.sieversii hybrid	KAZ_96_06_03.1	-	-	-	-	-	Alexander is a great-grandparent	2	1	Kazakhstan	4		1996	9 km southeast of Lepinsk, 2 km southeast of Lepsinsk Forestry Camp. Incline 20%.	45.51722222, 80.72777778	1230
	GMAL 4031 .a	KAZ 96 07-02	KAZ_96_07_02	M.sieversii	Hybrid	M.domestica - M.sieversii hybrid	Suislepper	-	-	-	-	-		2	1	Kazakhstan	5		1996	15km east of Topelevka-Djungarsky Range. 3 km southeast of Topelevka Forestry Camp. Collections made in radius around camp. Incline 10%, east.	45.41222222, 80.41222222	1250
	GMAL 4031 .k	KAZ 96 07-02	GMAL_4031_k	M.sieversii	Hybrid	M.domestica - M.sieversii hybrid	Suislepper	-	-	-	-	-		2	1	Kazakhstan	5		1996	15km east of Topelevka-Djungarsky Range. 3 km southeast of Topelevka Forestry Camp. Collections made in radius around camp. Incline 10%, east.	45.41222222, 80.41222222	1250
	GMAL 4035 .br	KAZ 96 07-06	KAZ_96_07_06.1	M.sieversii	Hybrid	M.domestica - M.sieversii hybrid	KAZ_96_07_06	-	Spasovka_Kvasna	-	-	-	One grandparent is Spasovka_Kvasna	2	1	Kazakhstan	5		1996	15km east of Topelevka-Djungarsky Range. 3 km southeast of Topelevka Forestry Camp. Collections made in radius around camp. Aspect west.	45.40333333, 80.40611111	1500
	GMAL 4035 .bs	KAZ 96 07-06	KAZ_96_07_06.3	M.sieversii	Hybrid	M.domestica - M.sieversii hybrid	KAZ_96_07_06	-	Spasovka_Kvasna	-	-	-	One grandparent is Spasovka_Kvasna	2	1	Kazakhstan	5		1996	15km east of Topelevka-Djungarsky Range. 3 km southeast of Topelevka Forestry Camp. Collections made in radius around camp. Aspect west.	45.40333333, 80.40611111	1500
	GMAL 4035 .ck	KAZ 96 07-06	KAZ_96_07_06.4	M.sieversii	Hybrid	M.domestica - M.sieversii hybrid	KAZ_96_07_06	-	Spasovka_Kvasna	-	-	-	One grandparent is Spasovka_Kvasna	2	1	Kazakhstan	5		1996	15km east of Topelevka-Djungarsky Range. 3 km southeast of Topelevka Forestry Camp. Collections made in radius around camp. Aspect west.	45.40333333, 80.40611111	1500
	GMAL 4035 .cq	KAZ 96 07-06	KAZ_96_07_06.2	M.sieversii	Hybrid	M.domestica - M.sieversii hybrid	KAZ_96_07_06	-	Spasovka_Kvasna	-	-	-	One grandparent is Spasovka_Kvasna	2	1	Kazakhstan	5		1996	15km east of Topelevka-Djungarsky Range. 3 km southeast of Topelevka Forestry Camp. Collections made in radius around camp. Aspect west.	45.40333333, 80.40611111	1500
	GMAL 4042 .b	KAZ 96 08-03	KAZ_96_08_03	M.sieversii	M.sieversii	M.sieversii	-	-	-	-	-	-		2	1	Kazakhstan	11		1996	Kok Bulak (Black Spring) Forestry Camp. 35 km southeast of Boraldy Camp visited in 1995. Collected along river east of camp.	42.67111111, 70.25777778	800
PI 107426	GMAL 314	GMAL 314	GMAL_314	M.sylvestris	M.domestica	M.domestica	Sutton	York_Imperial	-	-	Newtown_Pippin	-		2					1934
PI 392302	GMAL 2768	1764	1764	M.sylvestris	Hybrid	M.sylvestris - M.domestica hybrid	Kamsomolez	-	Pepin_Shafrannyj	-	-	-	All closest relatives of the unknown parent's haplotype of 1764 are are exotic Malus hybrids and hybrids between exotic Malus and domestic cultivars (ex. 'Cheal's weeping, 'Chestnut crab', 'Columbia crab', among others). This haplotype has relatively no extended haplotypes shared with M.sylvestris.	2	1	Unknown			1974
PI 588926	GMAL 254	Plena	Plena	M.sylvestris	Hybrid	M.sylvestris - M.domestica hybrid	Fenouillet_Gris_2	-	-	-	-	-	All closest relatives of the unknown parent's haplotype of Plena are are exotic Malus hybrids and hybrids between exotic Malus and domestic cultivars (ex. 'Malus floribunda 821, 'Bob White', among others). This haplotype has relatively no extended haplotypes shared with M.sylvestris.	2					1984
PI 589382	GMAL 1820	GMAL 1820	GMAL_1820	M.sylvestris	Hybrid	M.sylvestris with domestic component	-	-	-	-	-	-	Numerous close relationships with cultivars, though none at the grandparent/HSIB level. Clusters very distinctly away from M.sylvestris in PCA.	2	2	United Kingdom			1986
PI 590061	GMAL 3177	GMAL 3177	False_French_Crab	M.sylvestris	Hybrid	M.sylvestris with domestic component	-	-	-	-	-	-	Struznicke is a likely grandparent or HSIB. This is identical to the Geneva accession of 'French Crab', which is not the true 'French Crab'	2					1989
PI 613864	GMAL 2520 .b1	GMAL 2520.b1	GMAL_2520_b1	M.sylvestris	Hybrid	M.sylvestris with domestic component	-	-	-	-	-	-	Shares extended haplotypes with many different domestic culitvars. Numerous cultivars share at or close to 200 cM SPLoSH with 20cM as a threshold, clusters distinctly separate from the main M.sylvestris cluster in PCA.	2	2	Macedonia			1972
PI 613865	GMAL 2521 .a1	GMAL 2521.a1	GMAL_2521_a1	M.sylvestris	Hybrid	M.sylvestris - M.domestica hybrid	-	-	-	-	-	-	Numerous close relationships with cultivars. Calville_Rouge is a possible grandparent or close relative. Several offspring of Calville_Rouge are close relatives. This accession may be fully or mostly M.domestica, but it is difficult to determine with the present tests and data from this study. To clarify the species classification this was also included in PCA. It clustered more closely to M.siev…	2	2	Macedonia			1972
PI 613866	GMAL 2522 .a1	GMAL 2522.a1	GMAL_2522_a1	M.sylvestris	M.domestica	M.domestica	Alexander	-	-	-	-	-	Nothing is closely related to the 2nd, unknown parent of this accession. All closest relatives of the unknown parent are domestic cultivars, with no M.sylvestris accessions showing as having significant SPLoSH.	2		North Macedonia			1972
PI 619168	GMAL 2524 .a	GMAL 2524.a	GMAL_2524_a	M.sylvestris	M.domestica	M.domestica	-	-	-	-	-	-	Closest relatives are domestic cultivars, mostly old Italian cultivars. The closest is Pacheroux. No relationships are at the grandparent/HSIB level.	2	1	Macedonia			2001
PI 633824	GMAL 4495 .k	Oberwartha 5 x Klipphausen	PI_633824_k2	M.sylvestris	M.sylvestris	M.sylvestris	Oberwartha5	Klipphausen	-	-	-	-		2	1	Germany			1999	Saxonia (Ost-Erzgebirge and Elbe-Valley, near Dresden).	51.36666667, 14.10000000
PI 633825	GMAL 4497 .e	Barenhecke 3 x Klipphausen	PI_633825	M.sylvestris	M.sylvestris	M.sylvestris	Barenhecke_3	Klipphausen	-	-	-	-		2	1	Germany			1999
PI 633826	GMAL 4498 .a	Oelsen 2 x Hartmann-Muhle 1	Oelsen_2_x_Hartmann_Muhle_1	M.sylvestris	M.sylvestris	M.sylvestris	-	-	-	-	-	-		2	1	Germany			1999
PI 633827	GMAL 4499 .n	Hartmann-Muhle 1 x Oberwartha 2	GMAL_4499_n	M.sylvestris	M.sylvestris	M.sylvestris	-	-	-	-	-	-		2	1	Germany			1999
PI 666182	GMAL 4704	'Steckby 3'	Steckby_3	M.sylvestris	M.sylvestris	M.sylvestris	-	-	-	-	-	-		2	2	Germany			1999
PI 681622	GMAL 4703	'Barenhecke3'	Barenhecke_3	M.sylvestris	M.sylvestris	M.sylvestris	-	-	-	-	-	-	Some possibly distant ancient German and Italian domestic relatives. Clusters slightly away from other M.sylvestris and closer to other species in PCA	2	1	Germany			1999
PI 681631		Tubingen	Tubingen	M.sylvestris	M.sylvestris	M.sylvestris	-	-	-	-	-	-		2		Germany			1999	Germany
PI 681632		AWS 3-10	Butterstadt	M.sylvestris	M.sylvestris	M.sylvestris	-	-	-	-	-	-	This clusters slightly separately from the other M.sylvestris accessions in PCA but not fully enough to confidently suggest this has domestic introgression. Charlamoff is possibly a domestic connection, as it shares 207 cM SPLoSH.	2		Germany			1999	OBST genebank
	GMAL 4495 .f	Oberwartha 5 x Klipphausen	GMAL_4495_f	M.sylvestris	M.sylvestris	M.sylvestris	Oberwartha5	Klipphausen	-	-	-	-		2	1	Germany			1999	Saxonia (Ost-Erzgebirge and Elbe-Valley, near Dresden).	51.36666667, 14.10000000
	GMAL 4495 .j	Oberwartha 5 x Klipphausen	GMAL_4495_j	M.sylvestris	M.sylvestris	M.sylvestris	Oberwartha5	Klipphausen	-	-	-	-		2	1	Germany			1999	Saxonia (Ost-Erzgebirge and Elbe-Valley, near Dresden).	51.36666667, 14.10000000
	GMAL 4495 .l	Oberwartha 5 x Klipphausen	GMAL_4495_l	M.sylvestris	M.sylvestris	M.sylvestris	Oberwartha5	Klipphausen	-	-	-	-		2	2	Germany			1999	Saxonia (Ost-Erzgebirge and Elbe-Valley, near Dresden).	51.36666667, 14.10000000
	GMAL 4495 .m	Oberwartha 5 x Klipphausen	GMAL_4495.m	M.sylvestris	M.sylvestris	M.sylvestris	Oberwartha5	Klipphausen	-	-	-	-		2	1	Germany			1999	Saxonia (Ost-Erzgebirge and Elbe-Valley, near Dresden).	51.36666667, 14.10000000
	GMAL 4495 .o	Oberwartha 5 x Klipphausen	GMAL_4495_o	M.sylvestris	M.sylvestris	M.sylvestris	Oberwartha5	Klipphausen	-	-	-	-		2	1	Germany			1999	Saxonia (Ost-Erzgebirge and Elbe-Valley, near Dresden).	51.36666667, 14.10000000
	GMAL 4495 .t	Oberwartha 5 x Klipphausen	GMAL_4495_t	M.sylvestris	M.sylvestris	M.sylvestris	Oberwartha5	Klipphausen	-	-	-	-		2	1	Germany			1999	Saxonia (Ost-Erzgebirge and Elbe-Valley, near Dresden).	51.36666667, 14.10000000
	GMAL 4496 .a	Oelsen 5 x Oberwartha 5	GMAL_4496.a	M.sylvestris	M.sylvestris	M.sylvestris	Oberwartha5	Oelsen_5	-	-	-	-		2	1	Germany			1999	Saxonia (Ost-Erzgebirge and Elbe-Valley, near Dresden).	51.36666667, 14.10000000
	GMAL 4496 .ab	Oelsen 5 x Oberwartha 5	GMAL_4496_ab	M.sylvestris	M.sylvestris	M.sylvestris	Oberwartha5	Oelsen_5	-	-	-	-		2	2	Germany			1999	Saxonia (Ost-Erzgebirge and Elbe-Valley, near Dresden).	51.36666667, 14.10000000
	GMAL 4496 .ac	Oelsen 5 x Oberwartha 5	GMAL_4496_ac	M.sylvestris	M.sylvestris	M.sylvestris	Oberwartha5	Oelsen_5	-	-	-	-		2	1	Germany			1999	Saxonia (Ost-Erzgebirge and Elbe-Valley, near Dresden).	51.36666667, 14.10000000
	GMAL 4496 .b	Oelsen 5 x Oberwartha 5	GMAL_4496_b	M.sylvestris	M.sylvestris	M.sylvestris	Oberwartha5	Oelsen_5	-	-	-	-		2	1	Germany			1999	Saxonia (Ost-Erzgebirge and Elbe-Valley, near Dresden).	51.36666667, 14.10000000
	GMAL 4496 .f	Oelsen 5 x Oberwartha 5	GMAL_4496_f	M.sylvestris	M.sylvestris	M.sylvestris	Oberwartha5	Oelsen_5	-	-	-	-		2	1	Germany			1999	Saxonia (Ost-Erzgebirge and Elbe-Valley, near Dresden).	51.36666667, 14.10000000
	GMAL 4496 .h	Oelsen 5 x Oberwartha 5	GMAL_4496_h	M.sylvestris	M.sylvestris	M.sylvestris	Oberwartha5	Oelsen_5	-	-	-	-		2	1	Germany			1999	Saxonia (Ost-Erzgebirge and Elbe-Valley, near Dresden).	51.36666667, 14.10000000
	GMAL 4496 .r	Oelsen 5 x Oberwartha 5	GMAL_4496_r	M.sylvestris	M.sylvestris	M.sylvestris	Oberwartha5	Oelsen_5	-	-	-	-		2	1	Germany			1999	Saxonia (Ost-Erzgebirge and Elbe-Valley, near Dresden).	51.36666667, 14.10000000
	GMAL 4496 .w	Oelsen 5 x Oberwartha 5	GMAL_4496_w	M.sylvestris	M.sylvestris	M.sylvestris	Oberwartha5	Oelsen_5	-	-	-	-		2	1	Germany			1999	Saxonia (Ost-Erzgebirge and Elbe-Valley, near Dresden).	51.36666667, 14.10000000
	GMAL 4497 .a	Barenhecke 3 x Klipphausen	GMAL_4497_a	M.sylvestris	M.sylvestris	M.sylvestris	Barenhecke_3	Klipphausen	-	-	-	-		2	1	Germany			1999
	GMAL 4497 .aa	Barenhecke 3 x Klipphausen	GMAL_4497_aa	M.sylvestris	M.sylvestris	M.sylvestris	Barenhecke_3	Klipphausen	-	-	-	-		2	1	Germany			1999
	GMAL 4497 .ab	Barenhecke 3 x Klipphausen	GMAL_4497_ab	M.sylvestris	M.sylvestris	M.sylvestris	Barenhecke_3	Klipphausen	-	-	-	-		2	1	Germany			1999
	GMAL 4497 .ac	Barenhecke 3 x Klipphausen	GMAL_4497.ac	M.sylvestris	M.sylvestris	M.sylvestris	Barenhecke_3	Klipphausen	-	-	-	-		2	1	Germany			1999
	GMAL 4497 .ae	Barenhecke 3 x Klipphausen	GMAL_4497_ae	M.sylvestris	M.sylvestris	M.sylvestris	Barenhecke_3	Klipphausen	-	-	-	-		2	1	Germany			1999
	GMAL 4497 .g	Barenhecke 3 x Klipphausen	GMAL_4497_g	M.sylvestris	M.sylvestris	M.sylvestris	Barenhecke_3	Klipphausen	-	-	-	-		2	1	Germany			1999
	GMAL 4497 .h	Barenhecke 3 x Klipphausen	GMAL_4497_h	M.sylvestris	M.sylvestris	M.sylvestris	Barenhecke_3	Klipphausen	-	-	-	-		2	1	Germany			1999
	GMAL 4497 .j	Barenhecke 3 x Klipphausen	GMAL_4497_j	M.sylvestris	M.sylvestris	M.sylvestris	Barenhecke_3	Klipphausen	-	-	-	-		2	1	Germany			1999
	GMAL 4497 .r	Barenhecke 3 x Klipphausen	GMAL_4497_r	M.sylvestris	M.sylvestris	M.sylvestris	Barenhecke_3	Klipphausen	-	-	-	-		2	1	Germany			1999
	GMAL 4497 .u	Barenhecke 3 x Klipphausen	GMAL_4497_u	M.sylvestris	M.sylvestris	M.sylvestris	Barenhecke_3	Klipphausen	-	-	-	-		2	1	Germany			1999
	GMAL 4497 .v	Barenhecke 3 x Klipphausen	GMAL_4497_v	M.sylvestris	M.sylvestris	M.sylvestris	Barenhecke_3	Klipphausen	-	-	-	-		2	1	Germany			1999
	GMAL 4497 .w	Barenhecke 3 x Klipphausen	GMAL_4497_w	M.sylvestris	M.sylvestris	M.sylvestris	Barenhecke_3	Klipphausen	-	-	-	-		2	1	Germany			1999
	GMAL 4870 .01	Oberwartha 5	Oberwartha5	M.sylvestris	M.sylvestris	M.sylvestris	-	-	-	-	-	-		2	1	Germany

## Sheet: Table S2
Table S2. Panel of exotic Malus accessions used for detecting exotic Malus admixture with non-exotic Malus accessions.
Cultivar or accession name	Accession ID	Analysis_Name	MUNQ	Institute	Institute country
Mary Potter	-	Mary_Potter	-	commercial source	Netherlands
Prairifire	FBo_WP3_0205	Prairifire	FBo_WP3_0205	SLU	Sweden
M. × zumi cv. Calocarpa	-	M_x_zumi_Calocarpa	4759	WSU	USA
M. floribunda 821	FEM_3_12	M_floribunda_821	998	FEM	France
HcP-45	USA_UMN0020	HcP_45	USA_UMN0020	UMN	USA
M. baccata 'Jackii'	FBo_WP3_0360	Malus_baccata_Jackii	FEM_3_6	WUR	The Netherlands
M. baccata MAL0044	DEU_JKI_MAL0044	M.baccata_MAL0044	FBo_WP3_0081	JKI	Germany
M. baccata MAL0060	DEU_JKI_MAL0060	M.baccata_MAL0060	FBo_WP3_0082	JKI	Germany
HcP-42	USA_UMN0019	HcP_42	USA_UMN0019	UMN	USA
Mal0807	Mal0807	Mal0807	-	JKI	Germany
M. micromalus (WUR accession)	FBo_WP3_0327	M.micromalus_WUR	5186.2	WUR	The Netherlands

## Sheet: Table S3
Table S3. Accession sources for recent cultivar ancestors of "wild" tree accessions in the NPGS apple collection.
Cultivar name	Accession ID	Analysis_Name	MUNQ	Institute	Institute country
Alexander	PI 589107	Alexander	30	PGRU-Geneva	USA
Anis Aliy K-32	PI 589487	Anis_Aliy	1430	PGRU-Geneva	USA
Champanski Apple	GMAL_5019	Charlamoff	4089	PGRU-Geneva	USA
Cheal's Weeping	PI 589354	Cheals_weeping	4667	PGRU-Geneva	USA
Delicious	PI 589841	Delicious	448	PGRU-Geneva	USA
Duchess Favorite	PI 126873	Duchess_Favorite	2485	PGRU-Geneva	USA
Eierapfel	CHE1369	Eierapfel	1131	Agroscope	Switzerland
Englische Spitalrenette	Oek_137-3	Englische_Spitalrenette	6489	Ökowerk	Germany
Fenouillet Gris	1948482	Fenouillet_Gris_2	527	National Fruit Collection	United Kingdom
Gold Reinette	1952178	Gold_Reinette	2855	NFC	United Kingdom
Golden Delicious	PI 590184	Golden_Delicious	65	PGRU-Geneva	USA
Grågylling	BAL093	Gragylling	1806	SLU	Sweden
Kamsomolez	PI 589169	Kamsomolez	9946	PGRU-Geneva	USA
Kandil Sinap	PI 613948	Kantil_Sinap	64	PGRU-Geneva	USA
Kasseler Renette	1953047	Kasseler_Renette	629	NFC	United Kingdom
King of the Pippins	PI 589676	King_of_the_Pippins	37	PGRU-Geneva	USA
Carla	DCA_H29	Kostlicher	114	UNIBO	Italy
Kulon Kitaika	PI 259450	Kulon_Kitaika	9889	PGRU-Geneva	USA
Landsberger Reinette	PI 589565	Landsberger_Reinette	61	PGRU-Geneva	USA
Pasmarose	Oek_407-1	Passe_Pomme_Rouge	6520	Ökowerk	Germany
Red Astrachan	PI 589054	Red_Astrachan	82	PGRU-Geneva	USA
Golden Reinette	2000038	Reinette_de_Hollande	42	NFC	United Kingdom
Reinette Simirenko	PI 483257	Reinette_Simirenko	784	PGRU-Geneva	USA
Rosmarina Bianca	1951197	Rosmarina_Bianca	55	NFC	United Kingdom
Calville Blanc d'Eté	CRAW-0104	Saint_Germain	31	CRA-W	Belgium
Sipolins	PI 262960	Sipolins	9327	PGRU-Geneva	USA
Spasovka Kvasna	PI 307518	Spasovka_Kvasna	7862	PGRU-Geneva	USA
Suislepper	PI 104815	Suislepper	239	PGRU-Geneva	USA
Suttons Beauty	USA_TOC_1404711	Sutton	10193	Temperate Orchard Conservancy
Yellow Bellflower	PI 589195	Yellow_Bellflower	77	PGRU-Geneva	USA
Yellow Transparent	PI 588859	Yellow_Transparent	25	PGRU-Geneva	USA
Yorking	PI 589109	York_Imperial	587	PGRU-Geneva	USA
Zigeunerinapfel	PI 126998	Zigeunerin	52	PGRU-Geneva	USA

## Sheet: Table S4
Table S4. Fruit phenotypic data collected from images available on GRIN-Global. Ground color was classified as green (green, green-yellow, light green, dark green), yellow (dark yellow, yellow-green, white-yellow, light yellow), or red (dark red, light red ) for the manuscript.
NPGS Accession	Species classification via SNP analysis	Abbreviated taxon	Average fruit diameter (cm)	Ground color	Overcolor	% of fruit with overcolor	Fruit shape
GMAL_3554.al	M.sieversii with domestic component	sie-dom	5.14	yellow-green	light red	25	globose
GMAL_3554.ao	M.domestica - M.sieversii hybrid	sie-dom	4.66	yellow-green	light red	25	flat-globose
GMAL_3598.e	M.domestica - M.sieversii hybrid	sie-dom	5.6	yellow green	medium red	75	flat-globose
GMAL_3603.a	M.sieversii	sie	5.5	yellow			globose
GMAL_3604.f	M.sieversii - M.domestica hybrid	sie-dom	4.56	yellow-green	n/a		globose
GMAL_3604.m	M.domestica - M.sieversii hybrid	sie-dom	4.82	yellow-green	light pink	25	flat
GMAL_3703.a	M.domestica - M.sieversii hybrid	sie-dom	4.82	yellow-green	light pink	75	flat-globose
GMAL_3703.b	M.domestica - M.sieversii hybrid	sie-dom	5.08	green	light red	30	flat-globose
GMAL_3709.c	M.sieversii with domestic component	sie-dom	4.76	green	light pink	20	globose
GMAL_3746.a	M.sieversii	sie	3.76	yellow	light red	40	globose
GMAL_3746.f	M.sieversii	sie	3.5	green	red	50	oblong
GMAL_3762.p	M.domestica - M.sieversii hybrid	sie-dom	4.66	yellow green			flat-globose
GMAL_3762.q	M.domestica - M.sieversii hybrid	sie-dom	4.76	yellow			globose
GMAL_3989.p	M.sieversii	sie	4.8	yellow-green	medium red	50	globose-conical
GMAL_3989.q	M.sieversii	sie	4.7	green	medium red	25	flat-globose
GMAL_4015.e	M.domestica - M.sieversii hybrid	sie-dom	4.4	yellow-green	light red	20	globose
GMAL_4018.c	M.domestica - M.sieversii hybrid	sie-dom	5.7	yellow-green	light red	30	globose
GMAL_4018.i	M.domestica - M.sieversii hybrid	sie-dom	3.94	yellow			flat-globose
GMAL_4018.o	M.domestica - M.sieversii hybrid	sie-dom	4.8	yellow-green			globose
GMAL_4021.a	M.domestica - M.sieversii hybrid	sie-dom	7.625	light yellow	red	95	globose
GMAL_4021.b	M.sieversii with domestic component	sie-dom	4.375	light yellow	red	95	globose
GMAL_4023.b	M.sieversii with domestic component	sie-dom	4.3	yellow	medium red	60	globose
GMAL_4030.s	M.domestica - M.sieversii hybrid	sie-dom	4.4	light yellow			globose
GMAL_4035.br	M.domestica - M.sieversii hybrid	sie-dom	5.9	green	light red	75	flat-globose
GMAL_4042.b	M.sieversii	sie	4.6	green	medium red	40	globose
GMAL_4495.g	M.sylvestris	syl	3.1	light yellow			globose
GMAL_4495.j	M.sylvestris	syl	2.8	yellow-green			globose
GMAL_4495.l	M.sylvestris	syl	3	yellow-green			flat-globose
GMAL_4495.o	M.sylvestris	syl	3.8	yellow			flat-globose
GMAL_4496.b	M.sylvestris	syl	3.5	yellow-green			flat-globose
GMAL_4496.f	M.sylvestris	syl	2.96	yellow-green			flat-globose
GMAL_4496.w	M.sylvestris	syl	2.5	yellow-green			flat-globose
GMAL_4497.aa	M.sylvestris	syl	2.4	green			flat-globose
GMAL_4497.ac	M.sylvestris	syl	2.9	green-yellow			flat-globose
GMAL_4497.w	M.sylvestris	syl	1.7	green-yellow	Klipphausen		globose
PI_392302	M.sylvestris - M.domestica hybrid	syl-dom	2.86	dark red			oblong
PI_588926	M.sylvestris - M.domestica hybrid	syl-dom	6.72	green	light red	30	flat-globose
PI_589382	M.sylvestris with domestic component	syl-dom	4.94	green	light red	10	flat-globose
PI_590044	M.orientalis	ori	3.72	green			flat-globose
PI_594095	M.orientalis	ori	4.14	yellow			flat-globose
PI_594104	M.domestica, possibly with exotic components		4.54	yellow	light red	40	flat-globose
PI_596280	M.sieversii	sie	6	dark yellow			globose
PI_596282	M.sieversii	sie	4.64	green-yellow	light red	15	globose
PI_596283	M.sieversii	sie	4.5	green-yellow	light red	10	oblong
PI_613851	M.sieversii with domestic component	sie-dom	3.86	yellow-green	medium red	75	flat-globose
PI_613852	M.domestica - M.sieversii hybrid	sie-dom	7	green	medium red	50	globose
PI_613853	M.orientalis	ori	3.2	green			flat-globose
PI_613856	M.domestica, possibly with exotic components		4.3	green	medium red	50	globose
PI_613864	M.sylvestris with domestic component	syl-dom	4.14	green	medium red	40	flat-globose
PI_613865	M.sylvestris - M.domestica hybrid	syl-dom	4.48	yellow-green	medium red	40	flat-globose
PI_613866	M.domestica	dom	6.34	green	dark red	75	flat-globose
PI_613951	M.sieversii	sie	3.2	green			oblong
PI_613955	M.domestica - M.sieversii hybrid	sie-dom	6.2	green	dark red	80	flat-globose
PI_613956	M.domestica - M.sieversii hybrid	sie-dom	6.7	green	light red	20	oblong
PI_613957	M.sieversii with domestic component	sie-dom	5.9	green	medium red	80	globose
PI_613959	M.sieversii	sie	4.3	green			globose
PI_613967	M.domestica - M.sieversii hybrid	sie-dom	6.4	green	dark red	90	globose
PI_613972	M.domestica - M.sieversii hybrid	sie-dom	6.8	yellow	light pink	20	globose
PI_613973	M.domestica - M.sieversii hybrid	sie-dom	7.625	yellow-green	light red	30	globose
PI_613976	M.domestica - M.sieversii hybrid	sie-dom	6.8	green	dark red	75	flat-globose
PI_613978	M.sieversii with domestic component	sie-dom	7.7	green	medium red	50	globose
PI_613979	M.domestica - M.sieversii hybrid	sie-dom	6.9	green	dark red	75	flat
PI_613980	M.sieversii	sie	5.2	yellow-green	light red	50	globose
PI_613982	M.domestica - M.sieversii hybrid	sie-dom	5.5	yellow			globose
PI_613983	M.domestica - M.sieversii hybrid	sie-dom	5.7	green			flat-globose
PI_613984	M.domestica - M.sieversii hybrid	sie-dom	7	green	dark red	50	flat-globose
PI_613985	M.domestica - M.sieversii hybrid	sie-dom	7.1	green			flat-globose
PI_613986	M.domestica - M.sieversii hybrid	sie-dom	6.4	green	light red	10	flat-globose
PI_613987	M.domestica - M.sieversii hybrid	sie-dom	8.2	green	bright red	75	flat-globose
PI_613988	M.domestica - M.sieversii hybrid	sie-dom	5.8	green	medium red	50	flat-globose
PI_613990	M.domestica - M.sieversii hybrid	sie-dom	5.6	green	medium red	90	globose
PI_613992	M.sieversii	sie	4.1	yellow-green			flat
PI_613993	M.sieversii	sie	4.55	green	light red	10	globose
PI_613998	M.domestica - M.sieversii hybrid	sie-dom	7.1	green	medium red	25	globose
PI_619168	M.domestica	dom	5.01	green	medium red	50	globose
PI_629296	M.sieversii	sie	4.4	green	light pink	25	globose
PI_629297	M.sieversii	sie	5.4	yellow	light pink	40	globose-conical
PI_629298	M.sieversii	sie	4.1	green-yellow	light pink	30	flat-globose
PI_629300	M.sieversii	sie	5.04	green-yellow	light pink	30	flat-globose
PI_629303	M.sieversii	sie	5.5	green-yellow	light red	50	globose
PI_629304	M.sieversii	sie	3.9	green	light red	30	flat-globose
PI_629305	M.sieversii	sie	3.52	green	light red	20	globose
PI_629306	M.domestica - M.sieversii hybrid	sie-dom	6.2	green			globose
PI_629307	M.sieversii	sie	3.8	green	light red	30	globose
PI_629309	M.sieversii	sie	5.74	green-yellow	light pink	40	globose
PI_629310	M.domestica - M.sieversii hybrid	sie-dom	7.2	green	red	80	flat-globose
PI_629311	M.domestica - M.sieversii hybrid	sie-dom	6.38	green	red	60	flat-globose
PI_629312	M.sieversii	sie	5.24	green	light pink	20	flat-globose
PI_629318	M.domestica - M.sieversii hybrid	sie-dom	6.14	dark green	dark red	90	flat globose
PI_629319	M.domestica - M.sieversii hybrid	sie-dom	5.6	dark red			oblong
PI_632626	M.sieversii	sie	6.4	green	light red	75	flat-globose
PI_633797	M.domestica - M.sieversii hybrid	sie-dom	5.8	green-yellow	medium red	90	globose
PI_633799	M.domestica - M.sieversii hybrid	sie-dom	5.3	green			globose
PI_633800	M.sieversii	sie	5.45	green-yellow	light red	30	flat-globose
PI_633801	M.sieversii	sie	5.3	green			globose-conical
PI_633802	M.domestica - M.sieversii hybrid	sie-dom	5.5	green	light red	30	flat-globose
PI_633803	M.sieversii with domestic component	sie-dom	4.5	green	light red	40	flat
PI_633820	M.orientalis	ori	3.3	yellow	light red	50	flat
PI_633821	M.orientalis	ori	4.1	green			flat-globose
PI_633822	M.orientalis	ori	3.56	green	light red	40	flat
PI_633823	M.orientalis	ori	3.24	green			flat-globose
PI_633824	M.sylvestris	syl	3.1	green	light red	30	flat-globose
PI_633825	M.sylvestris	syl	4	yellow	light red	40	flat-globose
PI_633826	M.sylvestris	syl	2.3	green	light red	30	globose
PI_633827	M.sylvestris	syl	2.76	green	light red	20	globose
PI_633828	M.orientalis	ori	4.04	green	light red	10	globose
PI_633830	M.orientalis with domestic component	ori-dom	4.6	green	light red	50	flat-globose
PI_633831	M.orientalis	ori	3.54	yellow	light red	30	globose
PI_633832	M.orientalis	ori	4.6	yellow	light red	40	flat-globose
PI_633918	M.sieversii	sie	4.1	light red			globose
PI_633919	M.domestica - M.sieversii hybrid	sie-dom	5.8	yellow-green	medium red	75	globose-conical
PI_633922	M.domestica - M.sieversii hybrid	sie-dom	4.6	green			flat-globose
PI_637780	M.domestica - M.sieversii hybrid	sie-dom	7.5	green	medium red	75	oblong
PI_644172	M.sieversii - M.orientalis hybrid	sie-ori	4.96	green-yellow	light pink	50	globose
PI_644199	M.domestica - M.sieversii hybrid	sie-dom	6.6	yellow-green	dark red	90	globose
PI_644200	M.domestica - M.sieversii hybrid	sie-dom	5.6	yellow-green	medium red	86	globose
PI_644205	M.domestica - M.sieversii hybrid	sie-dom	6	green	light red	25	globose
PI_644206	M.domestica - M.sieversii hybrid	sie-dom	6	yellow-green	light red	30	oblong
PI_644212	M.sieversii	sie	5.2	green	dark red	90	globose
PI_644215	M.domestica - M.sieversii hybrid	sie-dom	5.4	green	light red	25	globose
PI_644217	M.domestica - M.sieversii hybrid	sie-dom	6.7	green-yellow	light red	30	globose
PI_650961	M.sieversii	sie	5.9	green			flat-globose
PI_650964	M.domestica - M.sieversii hybrid	sie-dom	6.8	yellow-green	light red	30	globose
PI_650970	M.domestica - M.sieversii hybrid	sie-dom	5.6	green	dark red	90	conical
PI_650982	M.sieversii	sie	5	green	light red	25	flat-globose
PI_650984	M.sieversii	sie	5.76	green	light red	50	globose
PI_650985	M.sieversii	sie	4.86	green	light red	40	flat-globose
PI_650998	M.domestica - M.sieversii hybrid	sie-dom	6.5	green	light red	75	globose
PI_651001	M.sieversii	sie	5.5	green	medium red	60	globose
PI_651002	M.sieversii	sie	5.3	green	medium red	75	flat-globose
PI_656999	M.domestica - M.sieversii hybrid	sie-dom	6.8	yellow	bright red	0.75	globose
PI_657001	M.domestica - M.sieversii hybrid	sie-dom	5.2	yellow-green	medium red	50	globose
PI_657002	M.domestica - M.sieversii hybrid	sie-dom	5.2	green-yellow	medium red	50	globose
PI_657004	M.domestica - M.sieversii hybrid	sie-dom	3.46	green			oblong
PI_657009	M.domestica - M.sieversii hybrid	sie-dom	4.8	green-yellow	light red	30	globose
PI_657011	M.domestica - M.sieversii hybrid	sie-dom	4.56	green	light pink	40	flat-globose
PI_657012	M.domestica - M.sieversii hybrid	sie-dom	4.36	green			globose
PI_657014	M.domestica - M.sieversii hybrid	sie-dom	5.2	white-yellow			globose
PI_657018	M.domestica - M.sieversii hybrid	sie-dom	5.9	yellow			flat-globose
PI_657022	M.domestica - M.sieversii hybrid	sie-dom	4.24	yellow-green	medium red	50	flat-globose
PI_657023	M.domestica - M.sieversii hybrid	sie-dom	4.46	yellow-green	medium red	40	globose-conical
PI_657025	M.domestica - M.sieversii hybrid	sie-dom	4.6	green			globose
PI_657027	M.domestica - M.sieversii hybrid	sie-dom	5.8	green	light red	10	conical
PI_657029	M.sieversii	sie	4.5	green-yellow	light red	50	globose
PI_657030	M.sieversii	sie	3.8	green			globose
PI_657031	M.sieversii	sie	4.4	green	medium red	50	oblong
PI_657032	M.sieversii	sie	4.7	green	light red	40	flat-globose
PI_657034	M.sieversii	sie	4.7	green			oblong
PI_657035	M.sieversii	sie	5.1	green-yellow	light red	75	globose
PI_657036	M.sieversii	sie	5.16	green-yellow			globose
PI_657037	M.sieversii	sie	4.62	green	medium red	25	oblong
PI_657038	M.sieversii	sie	4.76	green	light red	30	flat-globose
PI_657039	M.sieversii	sie	3.8	green	light red	40	globose
PI_657040	M.sieversii	sie	4	light green	light pink	40	globose
PI_657043	M.sieversii	sie	5.4	green	light red	5	globose
PI_657044	M.sieversii	sie	4.24	green			flat-globose
PI_657045	M.sieversii	sie	4.56	green			flat-globose
PI_657046	M.sieversii	sie	4.8	green			flat-globose
PI_657048	M.sieversii	sie	4.8	green			globose
PI_657049	M.sieversii	sie	5.1	green	light red	30	globose
PI_657050	M.sieversii	sie	4.2	green			oblong
PI_657051	M.sieversii	sie	5	green			globose
PI_657052	M.sieversii	sie	4.6	green	red	50	flat
PI_657053	M.sieversii	sie	4.24	green	light pink	30	flat-globose
PI_657054	M.sieversii	sie	4.44	green	medium red	50	globose
PI_657055	M.sieversii	sie	3.8	green	light red	30	globose
PI_657056	M.sieversii	sie	4.9	green	medium red	75	globose
PI_657058	M.domestica - M.sieversii hybrid	sie-dom	5.2	green	light red	10	globose
PI_657059	M.domestica - M.sieversii hybrid	sie-dom	4.34	green			globose
PI_657060	M.sieversii with domestic component	sie-dom	4.54	green	light red	10	globose
PI_657061	M.domestica - M.sieversii hybrid	sie-dom	4.1	green	bright red	75	globose
PI_657063	M.sieversii	sie	3.9	green-yellow			globose
PI_657064	M.sieversii	sie	3.2	yellow	red	95	ellipsoid
PI_657066	M.sieversii	sie	2.96	green			globose
PI_657067	M.sieversii	sie	5.1	green	light red	5	globose
PI_657068	M.sieversii	sie	4.2	green	light red	30	globose
PI_657070	M.sieversii	sie	5	green			globose-conical
PI_657071	M.sieversii	sie	3.74	green			flat-globose
PI_657072	M.sieversii	sie	4.8	green			globose
PI_657073	M.sieversii	sie	5.3	yellow-green	light red	20	globose
PI_657076	M.sieversii	sie	4.74	green	light red	40	globose
PI_657078	M.sieversii	sie	4.3	green	light red	30	flat-globose
PI_657080	M.sieversii	sie	4.4	green			globose
PI_657082	M.sieversii	sie	4.8	green	medium red	40	globose
PI_657083	M.sieversii	sie	4.46	green	light red	20	flat-globose
PI_657084	M.sieversii	sie	3.5	green			globose
PI_657086	M.domestica - M.sieversii hybrid	sie-dom	2.78	dark yellow	dark red	90	globose
PI_657088	M.sieversii with domestic component	sie-dom	4.7	yellow			globose
PI_657089	M.sieversii with domestic component	sie-dom	5.78	green	red	60	globose
PI_657093	M.domestica - M.sieversii hybrid	sie-dom	6.7	green	red	90	globose
PI_657094	M.domestica - M.sieversii hybrid	sie-dom	6.8	green	light red	20	flat-globose
PI_657095	M.domestica - M.sieversii hybrid	sie-dom	6.9	green	medium red	40	globose
PI_657096	M.domestica - M.sieversii hybrid	sie-dom	5.7	green			conical
PI_657099	M.domestica - M.sieversii hybrid	sie-dom	4.9	yellow	light red	40	flat-globose
PI_657104	M.domestica - M.sieversii hybrid	sie-dom	5.9	green	medium red	50	globose
PI_657105	M.sieversii with domestic component	sie-dom	4.5	green-yellow	medium red	50	globose
PI_657107	M.sieversii with domestic component	sie-dom	4.46	yellow			globose
PI_657108	M.sieversii	sie	3.8	yellow			globose
PI_657109	M.domestica - M.sieversii hybrid	sie-dom	3.9	green			globose
PI_657110	M.sieversii	sie	4.7	yellow	light red	70	globose
PI_657114	M.sieversii	sie	5.3	green	bright red	70	globose
PI_657115	M.domestica - M.sieversii hybrid	sie-dom	3.9	yellow			globose
PI_657116	M.domestica - M.sieversii hybrid	sie-dom	4.4	green-yellow	medium red	60	globose
PI_657117	M.sieversii	sie	6.2	green	medium red	50	globose
PI_657118	M.domestica - M.sieversii hybrid	sie-dom	4.5	green	light red	40	globose
PI_657757	M.sieversii	sie	4.3	green	medium red	50	globose
PI_657758	M.sieversii	sie	4.56	green			globose
PI_666153.l	M.domestica - M.sieversii hybrid	sie-dom	4.6	green-yellow	light pink	25	globose
PI_666155	M.orientalis	ori	2.7	yellow	light pink	20	globose
PI_666157	M.orientalis with domestic component	ori-dom	3.56	yellow			globose
PI_666158	M.orientalis	ori	3.1	yellow	light pink	30	flat-globose
PI_666160	M.sieversii with domestic component	sie-dom	2.9	yellow-green	red	90	flat-globose
PI_666162	M.orientalis	ori	3.5	yellow	light pink	30	flat-globose
PI_666164	M.orientalis	ori	2.9	yellow-green	light pink	30	flat-globose
PI_666166	M.domestica - M.orientalis hybrid	ori-dom	6.9	green	medium red	75	globose
PI_666170	M.orientalis	ori	3	green-yellow	light pink	30	flat-globose
PI_666173	M.orientalis with domestic component	ori-dom	5.7	green-yellow	light pink	30	globose
PI_666176	M.orientalis	ori	3	green-yellow			globose
PI_666177	M.orientalis with domestic component	ori-dom	4.8	green			flat-globose
PI_666182	M.sylvestris	syl	3.34	green			globose
PI_666183	M.domestica - M.orientalis hybrid	ori-dom	7.16	green	medium red	40	globose
PI_682746.v1	M.sieversii	sie	3.8	green			flat-globose
PI_682750.d1	M.domestica - M.sieversii hybrid	sie-dom	5.5	green-yellow	medium red	20	flat-globose
PI_682752.i	M.domestica - M.sieversii hybrid	sie-dom	4.8	green-yellow	light red	10	oblong
PI_682755.d	M.domestica - M.sieversii hybrid	sie-dom	5.76	green	bright red	75	flat-globose
PI_682757.d	M.sieversii	sie	4.6	green			conical
PI_682760.c1	M.sieversii	sie	4.7	green	light red	50	globose
PI_682761.i	M.sieversii	sie	4.8	green			globose
PI_682763.g2	M.sieversii	sie	3.8	green			flat-globose
PI_682764.h1	M.sieversii	sie	4.46	green	medium red	40	globose
PI_682765.g1	M.sieversii - M.domestica hybrid	sie-dom	5.3	green	medium red	30	globose
PI_682770.t1	M.domestica - M.sieversii hybrid	sie-dom	5.4	green-yellow	light red	30	globose
PI_682772.l3	M.domestica - M.sieversii hybrid	sie-dom	5.6	green-yellow			globose
PI_682779.t1	M.domestica - M.sieversii hybrid	sie-dom	6.4	green	light red	50	globose
PI_682801.e1	M.sieversii	sie	5.16667	green	light red	50	ellipsoid-conical
PI_682802.d1	M.domestica - M.sieversii hybrid	sie-dom	5.3	green			globose
PI_682806	M.orientalis	ori	2.62	yellow-green	light red	40	flat-globose
PI_682807	M.orientalis	ori	2.6	green			flat-globose
PI_687707	M.domestica - Exotic hybrid		2.08	green			conical
